# Supplementary material for: Comparative transcriptomics reveals highly conserved regional programs between porcine and human colonic enteric nervous system
Source: Commun Biol. 2023 Jan 24;6:98. doi: 10.1038/s42003-023-04478-x (PMC9872754; doi:10.1038/s42003-023-04478-x)
Supplement: Supplementary file 4 — Supplementary Data 1 [file 42003_2023_4478_MOESM4_ESM.xlsx]

## Sheet: Fig 2a
Gene_symbol	h-dC-MP	p-dC-MP	h-aC-MP	p-pC-MP	h-tC-MP	p-tC-MP
A2M	5.39345	2.41527	4.92644	4.25993	5.72816	2.60583
A4GALT	4.51634	6.86973	4.45653	7.17291	4.20329	7.0398
AAAS	3.42773	1.70432	3.69751	1.78309	3.55318	2.31641
AAED1	5.73875	4.64097	5.31982	4.51891	5.84534	4.35217
AAGAB	5.9368	5.94429	6.01214	6.07378	5.74277	6.03875
AAK1	5.68524	4.21406	5.72019	4.5501	5.52008	4.42345
AAMP	5.57494	6.07358	5.56835	6.19702	5.6382	6.16329
AARS	6.01881	5.47744	5.96405	5.62202	6.01943	5.65395
AARS2	3.1342	1.95807	2.96882	1.63423	3.20284	2.03778
AASDHPPT	5.90064	5.76006	6.13576	6.16648	6.07234	5.9891
ABAT	6.94302	5.19752	6.93032	6.05088	6.84111	5.60195
ABCA1	3.80008	3.4662	3.76423	3.47811	4.01624	3.39638
ABCA5	4.18433	3.12941	4.10459	2.95159	4.19982	2.99899
ABCA6	3.74742	2.19654	3.45462	2.52165	4.24725	1.75239
ABCA8	6.25661	2.70472	5.99838	2.58027	6.3048	2.15516
ABCA9	3.28786	3.89251	3.44872	3.92406	3.89306	3.65772
ABCB10	2.45552	3.33515	2.33909	3.08083	2.376	2.99459
ABCB6	0.427292	2.81292	0.580987	3.34141	0.536196	3.18394
ABCB8	3.92708	4.08701	4.00459	4.31289	3.78221	4.19621
ABCB9	2.41224	2.45331	2.57392	2.23844	2.37037	2.63932
ABCC10	2.01985	2.22242	2.14434	2.49692	1.90308	2.13239
ABCC3	0.234182	2.08013	0.08422	1.71915	0.169737	1.74324
ABCC4	2.2329	2.34341	2.51666	2.03614	2.14771	2.45481
ABCC5	4.12611	4.57259	4.23999	4.8366	4.18506	4.43351
ABCC8	3.36871	3.40848	3.73006	3.72328	3.69942	3.41162
ABCC9	3.38813	4.10681	3.55567	3.69262	3.90209	3.91152
ABCD1	3.55989	3.70043	3.14669	3.73634	3.54567	3.72419
ABCD2	4.36554	2.15308	4.44031	2.50934	4.21656	2.34394
ABCD3	5.07248	4.80253	5.0632	4.91281	5.21782	5.02767
ABCD4	3.96927	2.57239	3.75881	2.46924	3.88267	2.76882
ABCF1	5.11445	5.16702	5.05323	5.29887	5.17368	5.31997
ABCF3	5.05169	4.69142	4.8751	4.94974	4.67614	4.79686
ABCG4	3.44344	4.57414	3.57365	5.03515	3.401	4.64239
ABHD1	1.48895	2.26763	0.617843	2.64451	1.97202	2.23417
ABHD10	6.02278	3.66487	5.85839	3.91465	5.77427	3.55932
ABHD11	2.67778	4.28154	2.64701	4.58212	2.38192	4.2754
ABHD12B	0.4449	1.38696	0.300918	1.19371	0.210807	1.1688
ABHD13	4.9292	5.12701	5.08069	5.13689	5.16496	5.26636
ABHD14A	3.13569	1.14249	3.37682	2.01084	2.92305	0.634833
ABHD16A	0.69649	4.72545	0.787288	5.12794	0.553287	5.02937
ABHD17A	1.58335	5.41572	1.89748	5.66208	1.74797	5.59878
ABHD17C	2.41137	2.447	2.3944	2.48518	1.75141	2.56299
ABHD18	3.0898	1.70583	3.52722	1.75915	3.59186	1.94603
ABHD2	7.74677	6.52713	7.47474	7.01013	7.45786	6.76827
ABHD5	4.00208	3.02592	4.01588	3.65516	4.0876	3.34702
ABHD6	3.42137	4.24877	3.62155	4.18029	3.53969	4.28533
ABHD8	3.76179	3.93418	4.083	4.10082	3.59037	4.48363
ABI1	5.56925	5.85049	5.53131	5.82689	5.27766	5.87958
ABI2	6.80401	6.44707	6.81643	6.41282	6.64738	6.38947
ABI3	1.7769	1.51868	0.288957	1.50263	1.44227	1.30475
ABI3BP	2.26992	4.19001	2.70411	3.31057	2.63885	3.68494
ABL1	5.00261	5.80344	4.96329	5.52934	5.35943	5.79206
ABL2	5.21396	3.95195	4.91072	4.23776	4.89998	4.11766
ABLIM1	6.22942	5.91952	6.42207	5.95711	6.32907	5.783
ABLIM2	5.35031	5.70971	5.14561	5.63395	5.01394	5.89628
ABLIM3	5.27006	5.6559	5.5247	5.61377	5.44073	5.75723
ABRACL	4.58772	4.21066	4.26464	3.19028	3.95983	3.66649
ABRAXAS1	2.94795	3.83065	2.73825	3.50731	2.73361	3.41091
ABRAXAS2	4.54829	4.39624	4.47529	4.35899	4.4123	4.41699
ABT1	3.93703	4.00883	3.8338	4.1387	3.92373	4.29418
ABTB1	4.08188	3.02451	4.51887	3.62565	4.63928	3.37966
ABTB2	2.03211	2.30307	1.70276	1.99613	2.18524	1.58436
AC092835.1	1.95954	2.14713	2.11006	2.0613	2.30983	2.24846
AC093323.1	6.23083	4.5582	6.28153	4.87183	6.23898	4.66435
AC118549.1	4.49774	4.74269	4.532	4.77151	4.7123	4.81634
ACAA1	4.22142	4.85539	4.57104	4.95027	4.56676	5.04683
ACAA2	4.5894	4.28159	4.36519	4.8765	4.33324	4.47533
ACACA	4.41182	4.87716	4.3967	4.98881	4.21759	4.6793
ACAD11	0.55646	2.90088	0.870117	2.50691	0.536998	2.57775
ACAD9	4.44579	3.59945	4.37766	3.8916	4.40202	3.81
ACADL	0.728994	4.31959	0.969491	4.44607	0.938329	4.18031
ACADM	5.36889	5.4267	5.3475	5.726	5.2546	5.18032
ACADSB	5.33697	5.77438	5.43222	5.57646	5.26342	5.43719
ACAP1	0.502736	2.97114	0.6867	2.54252	0.517493	2.5211
ACAP2	5.08428	5.70553	5.02857	5.65174	5.18841	5.50219
ACAP3	4.65459	3.278	4.58918	3.42163	4.57763	3.68554
ACAT1	5.70732	5.11816	5.8267	5.5527	5.80884	5.36398
ACAT2	6.1941	5.59366	5.71784	6.00779	5.47272	5.75763
ACBD3	6.11795	5.38205	5.98891	5.59793	5.8853	5.45548
ACBD4	3.58707	3.66615	3.75052	3.25448	3.57805	3.50184
ACBD6	5.14577	4.52707	4.95693	4.63011	4.79632	4.44206
ACBD7	2.85264	0.921992	2.73172	1.49533	3.42805	0.526864
ACCS	2.56717	2.72908	2.70361	3.028	2.5995	2.93252
ACD	3.20649	2.41978	2.62915	2.26734	3.11814	2.5263
ACE	0.940288	2.55639	0.826046	1.63879	0.653314	2.63061
ACER2	1.29479	0.640835	1.4024	1.35804	1.00167	1.05124
ACER3	6.58283	5.89617	6.68706	5.67442	6.55425	5.88172
ACHE	7.05959	6.26553	7.27749	6.73625	7.04568	6.66396
ACIN1	5.01455	5.76366	5.08476	5.60738	5.40521	5.47203
ACKR1	3.28555	4.04686	3.20558	4.37453	3.45631	3.99518
ACKR2	0.403029	3.10226	0.463252	2.07602	0.274598	2.96655
ACKR3	3.96832	6.08408	4.35692	5.70551	4.15195	5.79634
ACLY	6.41646	7.21759	6.35429	7.47805	6.12139	7.441
ACO1	3.85231	4.14234	4.01709	3.82912	4.11722	3.69767
ACO2	6.14537	6.07181	6.09819	6.21382	5.93488	6.14568
ACOT13	5.50837	5.28557	5.42616	5.16727	5.40656	5.16267
ACOT7	7.31891	6.34381	7.35404	6.70305	7.17124	6.54944
ACOT8	3.8404	3.26407	4.26341	3.27752	4.24955	3.13598
ACOX1	5.23564	6.54828	5.41138	6.70256	5.35921	6.75174
ACOX2	3.82151	2.77148	3.8144	2.86139	3.85647	2.86615
ACP2	5.24586	4.93242	5.23009	5.03427	5.30496	5.271
ACP6	3.40168	3.22122	2.85356	2.91501	3.03438	2.95928
ACRBP	0.544911	3.23519	0.760646	3.28818	0.24925	3.44755
ACSBG1	4.03308	6.19345	3.5849	6.03766	3.94195	6.14968
ACSF2	1.4537	4.63505	1.86967	4.28623	2.09196	4.28207
ACSL1	4.78458	4.27879	4.82052	4.29814	4.88801	4.11416
ACSL3	5.99773	6.32692	5.92523	6.55196	5.81746	6.22865
ACSL4	6.68288	6.78605	6.59266	6.96322	6.44376	6.78751
ACSM3	1.80106	1.6992	2.06608	0.701967	2.47	1.76821
ACSM5	3.07292	0.176197	3.31235	0.380012	3.52118	0.35455
ACSS1	3.99362	3.48968	4.07067	2.93469	4.08361	3.27902
ACSS2	4.62857	4.48572	4.46505	4.73234	4.19753	4.45428
ACSS3	3.79499	3.70519	3.62122	3.60929	4.13275	3.79175
ACTA2	6.05698	8.52801	6.36153	7.36178	7.07709	7.7255
ACTB	10.4576	11.2237	10.4487	11.2783	10.5234	11.0765
ACTG2	6.23921	9.73006	6.86176	9.88852	7.76609	9.0655
ACTL6A	3.45898	3.13088	3.45065	2.84101	3.4622	3.18768
ACTN2	0.347372	3.05105	0.653147	3.18461	0.601956	3.44542
ACTN4	6.10794	6.34899	6.1364	6.21245	6.15736	6.28853
ACTR10	6.46801	5.66994	6.60551	5.91713	6.17816	5.87505
ACTR1A	7.46698	7.04464	7.65288	7.4545	7.35264	7.41786
ACTR1B	4.9845	4.58603	5.20909	4.33457	5.13653	4.51913
ACTR2	7.11435	7.32094	7.18103	7.50623	7.04698	7.36029
ACTR3	7.04706	6.77214	6.90928	6.8605	6.86683	6.78599
ACTR5	2.35191	2.97905	2.02457	2.99137	2.16479	3.32847
ACTR6	4.35592	3.98448	4.4659	4.00167	4.52588	4.07202
ACTR8	3.87938	4.68017	3.92881	4.71776	3.86732	4.57201
ACVR2A	4.56311	4.7413	4.5257	4.27112	4.53666	4.31944
ACYP1	4.86587	4.1776	4.90359	4.6032	4.25521	4.59518
ADA2	5.19725	3.0055	4.88721	2.92552	4.83198	3.19894
ADAL	3.71287	4.22897	3.42033	4.1669	4.09415	4.38735
ADAM10	5.33166	5.33796	5.2121	5.38147	5.10278	5.33825
ADAM11	0.543671	0.572917	0.831321	0.716651	0.918993	0.610715
ADAM15	2.61908	3.19769	2.67256	3.06865	2.83113	3.3414
ADAM17	4.56486	4.19124	4.06233	3.86712	4.24002	3.8695
ADAM19	4.19807	5.76735	4.38173	5.90144	4.23283	5.8089
ADAM22	5.38014	4.36419	5.55296	5.20953	5.38108	4.76325
ADAM23	5.15487	7.43373	5.5056	7.26719	5.3481	7.44462
ADAM28	2.12967	2.05262	2.0008	2.38552	2.17884	2.17826
ADAM33	3.74121	4.17358	4.21867	3.72194	4.43577	3.84835
ADAM8	0.861226	1.26829	1.0815	0.451123	1.1549	0.497597
ADAMTS1	6.68862	4.11268	6.50402	5.10558	6.66918	4.5499
ADAMTS12	0.764024	3.82901	0.822909	3.95422	0.865871	3.5953
ADAMTS14	1.31895	1.23767	1.16526	1.40804	1.5386	1.54478
ADAMTS15	0.68795	1.82022	0.85826	1.54165	0.742228	1.91097
ADAMTS17	0.822241	1.63618	0.468583	1.73206	0.705282	1.10239
ADAMTS19	3.1835	2.60931	3.48416	1.951	3.29534	2.51178
ADAMTS3	1.24343	3.05988	1.58991	2.9392	1.33144	2.87765
ADAMTS4	3.17506	1.3545	3.10917	1.0746	3.25262	1.53761
ADAMTS5	1.43059	4.00483	1.70821	3.78775	1.66582	3.44164
ADAMTS6	0.606961	2.54967	0.51728	2.21267	0.701916	2.42064
ADAMTS7	2.45821	1.94513	2.00317	1.59511	2.32849	1.57312
ADAMTS8	4.64208	1.55427	4.57556	1.3301	4.56268	1.26027
ADAMTS9	3.01768	3.94855	3.01899	3.35652	2.66016	3.36526
ADAMTSL2	0.812963	3.60401	0.862361	3.61308	0.985804	3.94181
ADAMTSL3	3.17039	5.08506	3.00754	4.6084	3.9503	4.68448
ADAMTSL4	3.76192	3.01973	3.81305	2.49315	3.71581	2.23833
ADAMTSL5	0.421748	1.78295	1.67229	1.74815	1.10453	1.01383
ADAP1	2.84653	4.08562	2.93151	4.40388	2.54118	4.67234
ADAP2	2.35802	3.18171	2.00341	3.14211	1.70759	2.70036
ADAT2	2.98422	2.75091	3.24621	2.72151	3.07128	3.15149
ADCK1	2.23869	1.56013	2.04941	0.935708	2.28013	1.95267
ADCK2	4.1851	3.78358	4.19411	4.03714	3.77481	3.88461
ADCK5	1.82746	2.61415	1.7362	2.61531	2.06745	1.99954
ADCY1	2.26664	2.29298	2.26574	2.48902	2.32461	2.62096
ADCY4	0.378157	1.52826	0.369372	0.911554	0.734549	0.645908
ADCY5	3.14445	3.29764	3.42906	3.28816	3.2568	3.06521
ADCY6	4.01246	3.81075	4.19882	3.8005	4.07652	4.06499
ADCY7	2.67045	3.05705	2.60669	3.1766	2.65687	2.99849
ADCYAP1	8.81666	7.27511	8.12804	6.86496	7.65909	7.08813
ADCYAP1R1	6.59494	7.13041	6.96932	7.0665	6.76424	7.41518
ADD1	7.60004	7.00702	7.57727	7.08779	7.58238	6.99255
ADD2	7.56548	5.33975	7.60572	5.99028	7.35824	5.8499
ADD3	7.4812	7.57141	7.38769	7.62892	7.58373	7.58519
ADGRA2	4.80572	5.21316	4.96923	5.14623	4.98007	5.25932
ADGRA3	2.39297	3.79639	2.51134	3.74431	2.53211	3.80538
ADGRB1	3.40245	3.81364	3.7512	4.15512	3.55084	4.19744
ADGRB2	2.91644	2.89624	2.86296	2.93019	2.688	3.05797
ADGRB3	6.39578	4.20862	6.21166	4.03821	6.25096	4.22612
ADGRD1	1.2881	4.51739	1.90378	3.99392	1.83788	3.96028
ADGRF5	0.943066	2.367	0.745762	1.94368	0.811497	2.05492
ADGRG1	4.24762	3.73604	3.7759	3.98575	3.05976	3.90135
ADGRG2	3.03542	0.247071	3.134	0.309763	3.43307	0.359301
ADGRG6	5.75004	5.33656	5.5584	5.18168	5.7992	5.26122
ADGRL1	4.85556	5.60338	5.05789	5.73477	4.95922	5.79717
ADGRL2	4.11145	4.6957	4.39538	4.73324	4.33981	4.48842
ADGRL4	1.05753	2.52121	0.405583	2.20886	0.860047	2.3309
ADGRV1	0.85681	1.27198	1.16158	0.97327	0.905664	1.11499
ADH1C	0.422181	1.59244	0.5529	3.91695	0.440306	1.941
ADHFE1	2.44726	0.965772	1.7024	0.934373	2.08561	1.49751
ADI1	6.52176	7.09445	6.59277	7.184	6.6644	7.10877
ADIPOR2	5.97062	5.82612	5.9907	5.91441	6.02694	5.68872
ADIRF	4.95241	6.08456	5.7683	5.87367	5.57094	5.59469
ADK	5.27248	5.56368	5.34738	5.1546	5.20611	5.46983
ADM	2.299	3.46946	2.91025	2.82058	3.34646	2.83766
ADO	4.43759	5.33686	4.60751	5.37339	4.65432	5.28068
ADORA1	3.29686	2.54513	3.80984	3.30908	3.47771	2.66189
ADPGK	4.85486	4.62593	4.50903	4.46365	4.62951	4.78905
ADPRH	3.47113	3.6653	3.3463	3.49986	3.43658	3.53182
ADPRHL2	3.68326	3.06907	3.71257	3.24773	3.76947	3.05314
ADPRM	2.10879	3.66361	2.55815	3.38923	2.43787	3.34854
ADRA2A	4.44272	4.13937	4.52842	4.54069	4.45268	4.46524
ADRB1	3.02329	1.04004	3.05732	1.92814	2.76362	1.15776
ADRB2	0.226433	1.88726	0.548445	2.35359	0.596942	1.40242
AEN	3.53123	3.05641	3.01421	3.36928	2.7112	3.73977
AES	8.72186	8.26408	8.79025	8.35759	8.59241	8.49552
AFAP1	5.0084	5.22156	5.22902	4.71292	5.28255	5.01028
AFAP1L1	1.69827	1.85228	1.56069	1.87854	1.33741	1.71656
AFDN	4.36717	3.9823	4.43698	3.93853	4.42479	4.05938
AFF1	5.10046	5.50367	5.14428	5.58648	5.31592	5.45161
AFF2	2.45982	1.61721	3.55241	1.37241	3.21192	1.93758
AFF4	6.62395	5.96207	6.54442	5.94094	6.54135	5.99606
AFG1L	2.60815	2.74004	2.97326	2.26159	2.33033	2.20376
AFMID	2.61667	2.45022	2.50106	2.95447	2.42934	2.47484
AFTPH	4.38792	4.31081	4.26584	4.36948	4.16316	4.32124
AGA	3.22567	4.53855	3.33221	4.19236	3.18813	4.47047
AGAP1	5.5882	5.47534	5.53742	5.46247	5.58916	5.46886
AGAP2	3.70531	3.78652	3.8096	3.56779	3.57606	3.92684
AGBL4	2.0736	6.25527	2.25478	6.19473	1.98055	6.4943
AGBL5	2.93377	3.23661	3.04806	3.2316	2.83929	3.30447
AGFG1	5.79847	4.98889	5.78726	5.01972	5.72067	4.96345
AGGF1	3.35657	5.7762	3.25194	5.74612	3.66652	5.68818
AGK	4.67184	4.25547	4.81213	4.31083	4.53201	4.31692
AGL	3.83745	3.86728	3.85552	3.83895	3.80128	3.99826
AGPAT1	6.55627	6.08488	6.62185	6.33363	6.5165	6.22003
AGPAT3	6.32298	5.84428	6.16735	6.2	6.16547	6.26118
AGPAT4	5.45894	3.60676	5.54277	3.70412	5.40473	3.6212
AGPAT5	5.24597	6.5569	5.16422	6.41756	4.98791	6.63165
AGRN	4.68543	6.03078	4.66257	5.79132	4.85528	6.17148
AGT	3.12212	1.65773	3.39787	0.492533	2.7676	0.980164
AGTPBP1	4.70599	4.07945	4.862	4.01148	4.61194	4.10278
AGTR1	0.276454	3.30596	0.814401	3.35684	0.892325	3.96255
AHCY	5.28906	4.41472	5.31643	4.77343	5.08073	4.59722
AHCYL1	5.81698	5.91831	5.78483	5.9954	5.97449	5.83215
AHCYL2	7.33467	5.66649	7.37069	5.53862	7.34641	5.75678
AHI1	5.08096	6.5214	5.10664	6.05011	4.86363	6.28764
AHR	5.76126	5.83499	5.85142	5.85226	5.76025	5.8594
AHRR	0.366958	1.68669	0.246207	2.07641	0.189905	2.22984
AHSA1	6.79316	6.27176	6.95997	6.66448	6.75211	6.50194
AIDA	2.27661	5.79223	2.20357	5.60242	1.97223	5.63434
AIF1	3.58279	4.7862	3.35908	4.77436	3.62342	4.31369
AIF1L	5.65422	6.03792	5.51857	5.69955	5.0385	6.17319
AIFM1	3.47325	3.54012	3.33848	3.51979	3.04013	3.79915
AIFM2	4.01924	2.92389	3.80341	3.20511	3.48971	2.75866
AIMP2	3.6925	2.49486	3.70624	2.61732	3.36732	2.38709
AJUBA	1.14527	2.72878	0.566625	2.44055	1.1108	2.84701
AK1	2.46308	4.43163	3.18405	4.72187	2.8309	4.97766
AK2	5.51687	4.19244	5.5995	4.00138	5.60231	4.15842
AK3	6.41012	4.99674	6.4888	5.18955	6.23113	4.90355
AK4	5.83694	5.74732	6.1541	6.17123	5.89806	5.49407
AK5	3.96127	5.27028	3.5722	5.72561	3.68389	5.46838
AK6	4.93545	3.6942	4.52899	3.55087	5.01555	4.0631
AK7	2.29231	0.691228	2.14439	0.742236	1.99881	0.787306
AK8	0.934683	2.01574	1.13969	2.19735	0.718163	2.2943
AKAP10	4.07095	4.26466	4.04461	4.25883	4.19215	4.22484
AKAP11	6.16816	6.07176	6.22819	6.23854	6.10463	6.18177
AKAP12	9.22403	9.42394	9.15612	9.55693	9.35405	9.43127
AKAP3	0.88475	2.70104	0.805086	1.83878	1.0277	1.97883
AKAP5	1.90481	3.10766	1.77686	3.33536	1.58856	2.66553
AKAP6	6.28361	5.66656	6.3408	6.02234	6.20069	5.87071
AKAP7	5.48677	5.91099	5.2927	5.7344	5.26699	5.9601
AKAP8	3.86944	4.76839	3.86845	4.42701	4.23292	4.50182
AKAP8L	4.26939	4.65084	4.46894	4.5996	4.45328	4.47964
AKIP1	4.29475	4.55983	3.53734	4.91674	3.33994	4.7305
AKIRIN1	7.49997	5.4894	7.57956	5.70618	7.29431	5.51035
AKNA	3.25227	2.61274	3.08672	2.51281	3.29772	2.14548
AKR1E2	2.04192	1.41965	2.14029	1.91033	2.5757	2.37899
AKR7L	0.586031	3.46591	1.00338	4.07543	0.310137	3.46967
AKT1S1	5.65859	4.67872	5.37072	4.79382	5.3958	4.64191
AKT3	7.1621	7.27506	7.19338	7.40248	7.22159	7.20992
AKTIP	5.20968	5.60775	5.40193	5.64096	5.09353	5.33817
ALAD	6.31564	3.41546	6.30479	3.21393	6.41806	2.90895
ALAS1	4.20008	4.32979	4.14599	4.27129	3.87063	4.66849
ALCAM	9.04325	8.13267	8.87345	8.33143	8.94147	8.21738
ALDH16A1	1.99395	2.00789	1.60812	2.1284	1.95514	2.70454
ALDH18A1	3.2354	4.04023	3.23968	4.11439	3.29702	4.12358
ALDH1A1	9.06048	7.65573	8.61819	7.43784	9.04079	7.6399
ALDH1A2	3.60478	0.798926	3.58837	0.280548	3.39708	0.836473
ALDH1A3	6.58588	4.17744	6.66801	3.69893	6.2209	3.39185
ALDH1B1	3.582	3.21161	3.69385	2.91266	4.29991	2.47935
ALDH2	5.37708	4.47894	5.38669	4.90909	5.28803	4.62706
ALDH6A1	4.85758	4.3992	4.95615	4.57162	4.84364	4.54307
ALDOA	4.1235	7.81645	4.08859	8.25629	3.76479	8.06682
ALG10B	3.69242	3.59735	3.62579	3.8261	3.82759	3.44957
ALG11	3.79852	4.52257	3.60829	4.45123	3.40524	4.45425
ALG14	4.02065	4.12352	3.77215	4.17725	4.02243	4.44583
ALG2	4.22767	3.55499	4.23469	3.59443	4.15342	3.32636
ALG3	3.06975	2.76908	3.48994	3.21051	2.88713	3.15146
ALG5	3.63097	4.23969	4.13701	4.22381	3.49981	4.10104
ALG6	1.88339	2.46263	2.32586	2.28882	2.34137	2.37686
ALKBH1	2.54005	1.80634	2.34956	2.35442	2.31104	1.68056
ALKBH2	3.44349	2.14548	2.68601	2.40836	3.31485	2.06036
ALKBH4	3.00927	3.19737	2.95632	3.28544	2.62452	3.09091
ALKBH5	6.6915	6.123	6.67556	6.10336	6.61308	6.22545
ALKBH6	2.24945	2.82488	2.32019	2.32938	2.51856	3.52458
ALKBH7	4.02456	3.61826	4.42067	2.76503	4.27986	2.73577
ALKBH8	3.08803	2.79483	2.60295	2.73909	2.96009	3.01078
ALMS1	3.24302	3.24856	3.05962	3.20991	3.29834	3.0435
ALOX15	4.71348	2.08875	4.18178	0.874137	5.26976	1.10509
ALOX15B	1.06963	0.657495	0.547844	0.637236	0.621732	0.94493
ALOX5	1.67241	2.31418	1.74917	1.79222	2.31521	1.97567
ALPK1	2.40015	0.997429	1.79529	1.02914	2.35298	0.685808
ALPL	0.797283	6.26146	0.667893	5.50894	0.569602	6.35036
ALS2	3.6966	3.41057	3.73836	3.44727	3.69183	3.5786
ALS2CL	2.03992	1.22763	1.98393	1.4449	1.52648	1.69422
AMBRA1	4.03787	3.91892	3.87665	3.82175	3.72452	3.91266
AMD1	6.10415	5.89261	6.04587	6.12041	5.98244	5.89687
AMDHD1	1.5128	1.2571	0.892177	1.22352	1.46903	1.27065
AMER1	3.13811	3.79085	3.10032	3.67886	3.25684	3.50086
AMER2	4.08725	2.34836	4.52155	2.84109	4.51858	2.55626
AMER3	2.98315	3.33097	2.7371	3.51616	2.72628	3.98645
AMFR	5.85823	5.64616	5.96158	5.54554	5.89183	5.75859
AMIGO1	5.5023	5.11858	5.62045	5.28147	5.4289	5.49027
AMIGO2	6.24395	6.86932	6.38711	7.02422	6.16699	6.96682
AMMECR1	2.54026	3.51081	2.74523	2.46627	2.5847	2.65926
AMMECR1L	4.79024	5.61222	4.78539	5.301	4.76391	5.34092
AMN1	4.75305	5.66365	4.73763	5.60049	4.80667	5.51175
AMOT	3.31322	4.52826	3.56543	4.24306	3.65565	4.23515
AMOTL1	6.95233	6.20719	6.81828	6.13846	6.97546	6.08575
AMOTL2	3.79925	5.31078	3.82766	4.97846	4.10552	4.94585
AMPD2	4.74575	4.35231	5.01979	4.66454	4.95407	4.51562
AMPD3	2.08721	2.24728	2.28447	2.03866	2.41293	1.69646
AMPH	4.97367	5.27711	5.03909	5.40357	5.12022	5.64838
AMZ2	5.2169	4.98179	5.25754	5.10273	5.28353	5.09856
ANAPC1	1.57747	2.87436	1.54741	2.84477	1.72009	2.67732
ANAPC13	7.44525	6.94372	7.32215	7.24405	7.12193	6.86549
ANAPC15	4.67966	6.02148	5.20632	6.17944	4.9138	6.23899
ANAPC16	6.59264	6.9758	6.8661	7.04647	6.76806	6.9677
ANAPC4	3.60687	3.47163	3.64393	3.4675	3.9017	3.40673
ANAPC5	5.25694	3.38995	5.11919	3.0516	5.21324	3.2705
ANAPC7	4.21113	5.10508	4.38572	5.13922	4.04372	5.29869
ANGEL1	3.8343	3.71209	4.14159	3.81693	3.97502	3.83286
ANGEL2	4.07866	4.71578	4.05513	4.61356	4.33781	4.35886
ANGPT1	3.96563	1.77358	4.11412	1.84339	4.11486	1.12109
ANGPT2	2.46528	2.48764	2.1782	2.5184	1.7408	2.21784
ANGPTL1	4.43123	3.1272	5.09639	1.55871	5.17268	2.68135
ANGPTL2	5.37326	8.89215	4.84935	7.96627	5.83753	8.57761
ANGPTL4	4.15409	2.41891	5.02269	1.5412	5.14348	2.3296
ANGPTL6	0.277984	0.780458	0.334489	1.09584	0.510732	1.26667
ANGPTL7	4.58408	3.25311	4.59699	3.7889	4.57351	2.89871
ANK2	7.85698	8.68376	8.00775	8.71121	8.00086	8.83448
ANK3	5.40136	5.9497	5.40563	6.13964	5.42101	6.03691
ANKH	4.9027	5.17384	4.96665	5.31551	4.99922	5.4008
ANKHD1-EIF4EBP3	0.465978	4.32894	0.181695	4.4488	0.286546	4.30479
ANKIB1	5.1956	4.52155	5.24343	4.61668	5.2168	4.51644
ANKLE2	4.81566	4.64621	4.70066	4.5494	4.61184	4.61916
ANKMY2	5.2199	6.22989	5.12604	6.3213	5.08428	6.28016
ANKRD10	5.30187	6.3522	5.55985	6.20993	5.53893	6.13357
ANKRD11	4.86751	5.01758	4.80828	4.96801	4.95295	5.08794
ANKRD12	4.91951	5.28271	5.05113	5.31222	5.0563	5.12449
ANKRD13A	4.00012	5.37289	3.72443	5.20619	4.16276	5.19925
ANKRD13B	3.46511	3.68931	3.59533	3.68295	3.15357	3.7134
ANKRD13C	4.95287	4.98729	4.83262	4.75914	4.82101	4.85326
ANKRD16	2.66832	2.77958	2.74078	2.51934	2.41164	2.08783
ANKRD17	5.28538	5.53311	5.40165	5.60917	5.37706	5.51378
ANKRD27	4.04215	4.02958	4.351	4.31476	4.3704	3.97046
ANKRD28	4.73006	4.05612	4.51104	3.65228	4.52776	3.83137
ANKRD29	5.49591	3.38628	5.87638	4.14174	5.62608	3.674
ANKRD31	0.644739	0.407125	0.307049	0.373141	0.297433	0.152656
ANKRD33B	2.4065	3.51784	3.77598	3.41223	3.21047	3.64841
ANKRD34A	3.01809	3.0848	2.76903	2.7611	2.92178	3.3522
ANKRD34C	2.15001	0.525428	1.37262	0.872152	0.948217	0.807091
ANKRD35	2.84491	3.4892	2.64766	3.30195	2.60986	3.508
ANKRD37	5.22781	2.27989	4.47513	1.96116	4.81034	2.15646
ANKRD40	6.70264	5.85124	6.62542	5.74089	6.80388	5.70956
ANKRD42	4.07245	4.18996	3.96108	3.86336	4.00819	4.14283
ANKRD44	3.98418	4.4021	4.06028	4.31796	4.02451	4.32842
ANKRD49	3.87542	3.70438	3.67778	3.02981	3.67231	3.73623
ANKRD50	4.87039	5.87703	5.16777	5.88599	4.88036	5.82033
ANKRD52	5.11637	4.72197	5.08687	4.99273	5.06272	5.02056
ANKRD54	4.43837	3.81237	4.21289	3.17432	4.36775	3.59219
ANKRD55	1.19045	0.411604	0.909156	0.268748	1.06641	0.303541
ANKRD6	4.80439	4.98733	5.00368	5.11026	4.91064	5.25857
ANKS1A	4.21533	4.00409	4.39924	3.86904	4.55771	3.86762
ANKS1B	4.31808	2.85761	4.49229	2.91103	4.52485	3.12951
ANKS3	3.37985	3.12904	3.26251	3.53546	3.45612	3.14221
ANKS6	2.71784	1.89971	2.35572	1.95858	2.51956	1.66144
ANKZF1	3.38316	2.61963	3.59676	2.46901	3.68709	2.60858
ANLN	1.58519	2.67012	1.77122	2.28447	2.32186	2.17401
ANO10	4.57479	5.07277	4.75842	4.99824	4.49553	4.97252
ANO4	0.99467	0.45654	0.84008	0.709383	1.29287	0.511696
ANO8	2.55034	2.97276	2.36873	2.72606	2.30724	3.06943
ANTXR1	8.04274	7.77571	8.01927	7.29902	8.15895	7.67086
ANXA1	8.70108	6.86085	8.57945	6.41551	8.36964	6.34631
ANXA11	5.88532	6.44064	5.86552	6.38901	5.77426	6.569
ANXA2	8.32023	8.61967	8.23184	8.73783	8.05948	8.63217
ANXA4	4.98402	5.80637	5.09226	5.68478	5.13831	5.52771
ANXA5	8.29627	7.71056	8.07095	7.63047	8.18174	7.53714
ANXA6	8.13871	7.04326	8.18394	7.26516	8.04115	7.25128
ANXA7	6.40814	5.78844	6.20402	5.7502	6.15196	5.62838
AOAH	2.30057	0.828461	1.72613	0.38995	2.01788	0.562622
AOX1	0.619297	2.41906	0.929218	2.28672	1.63782	2.64763
AP1B1	5.15487	5.38479	5.22317	5.35901	5.34289	5.40642
AP1G1	5.60061	6.12497	5.58909	6.27849	5.66214	6.16075
AP1G2	2.62977	2.61861	2.31947	2.39375	2.64878	2.57996
AP1M1	6.71808	6.10364	6.55006	6.19156	6.72631	6.20102
AP1S1	5.36953	5.77289	5.39299	6.14896	5.10096	6.03954
AP1S2	8.60125	7.65749	8.5834	8.06147	8.58111	7.85721
AP2A1	5.4603	5.59576	5.51762	5.89448	5.4415	5.87007
AP2M1	8.06426	8.05458	8.07786	8.36104	8.00379	8.13027
AP2S1	5.99292	5.71798	6.29423	5.78543	5.89068	6.11298
AP3B2	5.23448	5.18473	5.11725	5.65319	5.06819	5.59692
AP3M1	5.89718	5.77745	6.07272	6.07452	5.68146	5.9363
AP3M2	5.44254	4.22825	5.6238	4.17136	5.42947	4.37063
AP3S1	5.58168	4.8361	5.72367	4.90726	5.52392	4.44044
AP4B1	3.38676	2.91658	3.21188	2.89151	3.14058	2.69562
AP4M1	2.71916	3.60814	3.07939	3.38514	2.95109	3.45772
AP5B1	2.86694	1.37088	2.67511	1.71735	3.0847	1.42596
AP5M1	5.60384	3.79973	5.46043	3.82113	5.54626	3.73669
AP5S1	3.83431	2.02224	4.16505	1.26832	3.47748	1.30194
APAF1	2.94317	4.48601	3.08569	4.40818	3.13884	4.03566
APBA1	6.21254	5.27874	6.44713	5.75235	6.218	5.51749
APBA2	3.82243	3.80204	4.00602	4.76938	3.74527	4.28692
APBA3	1.81548	1.99412	2.17896	2.10831	1.9518	1.92978
APBB1	6.16175	5.07891	6.166	4.99104	5.99283	5.27983
APBB1IP	1.4264	3.72178	1.0674	3.16857	1.57101	3.35614
APBB2	5.26196	6.15147	5.13802	6.05639	5.21736	6.02014
APC	5.39109	6.03621	5.49907	6.04968	5.31857	6.02099
APC2	4.73703	3.98063	4.90724	4.41162	4.7087	4.46055
APCDD1	2.1851	4.51194	2.86304	3.96238	3.39775	4.51321
APEH	4.5028	4.16839	4.61083	3.93659	4.46187	3.92906
APEX1	6.14793	5.0342	5.97471	5.28405	5.877	5.18091
APEX2	2.69315	2.77718	2.72553	3.07038	2.7527	3.2401
APH1A	5.07034	4.99753	5.05568	4.62497	5.23435	4.9448
API5	5.36848	5.44442	5.34618	5.28947	5.22148	5.48424
APIP	3.75553	3.69158	3.48415	3.8466	3.64362	3.3402
APLF	4.23426	4.93915	4.04037	5.07665	3.92028	4.7252
APLP2	9.17064	8.55624	9.17166	8.63863	9.23731	8.67623
APOA1	0.423062	9.40946	0.653513	9.25199	0.277523	9.26124
APOE	9.9178	8.43879	10.0042	8.59351	10.0116	8.41801
APOO	5.03351	3.58401	4.84264	3.75699	4.85201	3.74893
APOOL	5.45011	3.20604	5.38473	3.49799	5.32972	3.39352
APP	9.82966	10.2284	9.91027	10.19	10.0295	10.302
APPBP2	5.38006	5.95696	5.37846	5.96775	5.23016	5.99139
APPL1	5.59195	5.73441	5.6052	5.80797	5.60053	5.6545
APPL2	3.33301	4.35194	3.21929	4.01626	3.82149	3.95245
APRT	4.51696	5.09501	4.6155	5.06803	4.15582	5.31163
APTX	4.77224	2.91722	4.43319	3.29632	4.40786	2.90973
AQP11	2.19696	1.94289	2.71295	2.68395	2.62746	2.80465
AQP4	5.30187	1.22888	5.01481	0.856169	5.43496	0.823412
AQR	4.00323	4.25446	4.00414	4.29265	4.20904	4.2785
ARAF	3.8049	4.23977	3.80636	4.27446	3.905	4.28781
ARAP2	4.84768	2.18578	4.69518	2.28529	4.99764	2.08265
ARAP3	1.8571	2.7135	1.65434	2.34238	1.7818	2.22786
ARC	5.03763	1.10659	3.07389	1.68868	3.15442	1.23896
ARCN1	6.85232	6.85544	6.79591	6.97723	6.81814	6.76236
AREL1	4.17196	4.21401	4.08031	4.41948	3.9886	4.60367
ARF1	8.94712	8.28473	8.93192	8.3699	8.93821	8.41406
ARF4	6.9336	7.87217	6.73376	7.80822	6.60029	7.72629
ARF5	6.31787	4.70469	6.49264	4.58082	6.39943	4.81062
ARF6	6.76453	7.37882	6.6376	7.28685	6.52188	7.38081
ARFGAP1	4.64101	3.86378	4.86598	4.09512	4.65967	4.31157
ARFGAP3	4.73913	4.89627	4.378	4.65343	4.39045	4.78935
ARFGEF1	4.52081	5.10025	4.58148	5.36495	4.61799	4.98811
ARFGEF2	4.6237	4.27661	4.63932	4.30534	4.74488	4.40126
ARFIP1	4.98766	5.19085	4.80472	5.08089	4.78382	5.02119
ARFRP1	5.88653	5.04964	5.75467	5.16065	5.94057	4.8682
ARG2	3.51072	2.39992	3.59601	2.75863	3.24132	2.98906
ARGLU1	7.52701	7.63404	7.51266	7.64214	7.61706	7.51774
ARHGAP1	5.9953	6.5832	5.9591	6.39492	6.09144	6.3818
ARHGAP10	4.39949	4.45111	4.56094	4.24011	4.70794	4.13419
ARHGAP12	5.7468	5.59488	5.53953	5.6093	5.58339	5.61152
ARHGAP18	5.8185	4.42229	5.6809	4.82011	5.55907	4.3402
ARHGAP20	1.91562	1.42565	2.11157	1.25159	1.79937	1.48557
ARHGAP21	4.79375	5.69991	4.85147	5.63838	4.65926	5.59184
ARHGAP22	4.66391	2.95365	4.4385	3.78233	4.27356	2.95668
ARHGAP24	2.72723	4.65897	2.34293	4.13154	2.72528	4.59121
ARHGAP26	7.90449	7.21031	7.59111	7.52254	7.79028	7.63091
ARHGAP27	1.23373	2.31467	1.06037	1.72955	1.40139	1.72385
ARHGAP28	1.13969	1.58369	0.726608	2.19307	1.16682	1.39092
ARHGAP29	3.75491	4.68036	3.79679	4.03895	3.8215	4.26603
ARHGAP30	1.26788	2.44772	0.8269	2.49214	1.45538	2.06898
ARHGAP31	5.06863	4.60099	5.11819	4.28596	5.32416	4.32642
ARHGAP32	4.41679	4.40699	4.45058	4.16292	4.59416	4.18633
ARHGAP35	6.1195	5.97147	6.17013	6.18118	6.22643	6.05026
ARHGAP39	3.76546	3.53732	3.70498	3.5625	3.56608	3.22156
ARHGAP42	4.35924	4.48745	4.27221	4.29863	4.0286	4.38023
ARHGAP44	3.50834	3.3133	3.12648	3.35664	3.29337	3.57113
ARHGAP45	1.89251	3.12026	1.10415	2.85681	1.51507	3.05969
ARHGAP5	5.95853	6.00781	5.8369	6.02764	5.99386	5.86407
ARHGAP9	0.96814	0.870768	0.856263	1.05125	0.903212	0.86448
ARHGDIB	4.66476	5.60961	4.22801	5.17307	4.73629	5.16475
ARHGDIG	6.0219	2.61463	6.29377	3.55257	5.93277	3.23778
ARHGEF1	3.61263	0.584567	3.5092	0.629166	3.76168	0.543646
ARHGEF10L	4.47233	4.4377	4.52012	4.35981	4.29541	4.45983
ARHGEF11	5.01328	4.89362	5.17458	4.86992	5.0177	4.82938
ARHGEF12	6.68205	6.77655	6.62657	6.70831	6.8242	6.76221
ARHGEF16	2.64431	0.849051	2.62826	0.559339	2.98824	0.944534
ARHGEF18	1.47465	3.97597	1.72826	4.0335	1.71707	4.06641
ARHGEF19	1.42257	3.04968	1.80105	2.23247	1.72658	2.9225
ARHGEF2	3.28858	4.58725	3.30187	4.71636	3.34561	4.45106
ARHGEF25	3.89295	4.003	4.35283	4.26462	3.84383	4.04296
ARHGEF26	6.06558	5.16043	6.07595	4.83777	6.15208	5.1334
ARHGEF28	4.40893	4.76897	4.21642	4.83107	4.41285	4.93102
ARHGEF3	6.02858	4.79063	5.97827	5.18727	5.68329	5.07629
ARHGEF33	0.742306	0.56775	1.83993	0.262854	1.13041	0.454418
ARHGEF37	4.83925	4.51977	5.04831	4.37561	5.13261	4.80165
ARHGEF7	5.81427	5.17917	5.82386	5.05341	5.71073	5.05292
ARID1A	4.48868	5.34896	4.64644	5.21594	4.70116	5.14349
ARID1B	4.80391	4.95488	4.77489	5.08649	4.94087	4.75132
ARID2	3.53718	4.04425	3.5934	3.8145	3.62027	4.03225
ARID3A	1.77162	2.31752	1.46284	2.23929	1.57655	2.621
ARID3B	1.05537	2.14063	1.04426	1.52773	1.46827	1.81154
ARID4A	4.6267	4.22231	4.47831	4.42077	4.72701	4.20459
ARID4B	5.12014	5.67087	5.00593	5.47568	5.2725	5.32333
ARID5A	2.96056	2.57655	3.49905	2.34966	3.76818	2.65461
ARID5B	4.40946	4.33024	4.59158	4.05353	4.62131	4.13697
ARIH2	5.57607	5.65608	5.4982	5.68036	5.45347	5.63129
ARL1	7.37096	7.41569	7.38232	7.58108	7.24138	7.3883
ARL10	5.66012	6.24903	5.76529	6.16296	5.43847	6.29465
ARL13B	3.7551	4.17491	3.79361	4.05614	3.90012	3.83998
ARL14EP	4.70538	5.83658	5.01513	6.01074	4.95261	5.8819
ARL15	4.54687	2.04096	4.62928	2.20095	4.79363	2.45944
ARL4A	4.23521	5.70014	4.04853	5.85953	3.7237	5.52843
ARL4C	4.72814	5.92719	4.82653	5.8781	5.14022	6.0706
ARL4D	3.29321	2.32789	3.28435	1.88214	3.11544	2.16146
ARL5A	5.81346	8.46564	5.71361	8.6025	5.63967	8.27157
ARL5B	5.68661	5.77277	5.69601	5.8451	5.81293	5.70207
ARL6	5.31241	5.58816	5.22381	5.56597	5.06658	5.28542
ARL6IP1	8.11143	7.80085	8.10062	8.06305	8.01853	7.93739
ARL6IP5	8.01048	6.92633	8.07941	7.3686	8.08601	7.06475
ARL6IP6	3.73589	4.70987	3.52987	4.66257	3.36966	4.97366
ARL8A	7.60149	7.99918	7.49265	8.14823	7.34474	8.11177
ARL8B	8.42942	6.98796	8.31618	7.24251	8.20784	7.0761
ARMC1	5.44889	5.39868	5.61525	5.49138	5.73874	5.41149
ARMC2	2.27772	1.47861	2.14138	1.08743	2.29151	1.34816
ARMC4	1.62581	2.28536	1.1898	1.68711	1.14246	2.06494
ARMC7	3.52872	3.80799	3.54063	3.37327	3.61942	3.47129
ARMC8	4.61569	4.25892	4.5243	4.44227	4.56323	4.42706
ARMC9	4.65199	3.17187	4.41289	3.28791	4.30896	3.31202
ARMCX1	5.55193	4.16496	5.68823	4.18379	5.48651	4.02206
ARMCX2	4.33154	3.94094	4.52274	4.36052	4.36438	4.32017
ARMCX3	6.78259	5.8998	6.85045	6.08424	6.90315	6.04543
ARMCX5	2.93568	4.18917	3.13946	4.32864	2.74884	4.15126
ARMCX6	2.7986	2.74841	2.94395	3.48483	2.86183	2.93619
ARMT1	3.27159	3.20142	3.50646	3.28687	3.25187	3.56333
ARNT	5.02627	5.1335	4.99271	4.85007	4.97686	5.0037
ARNT2	6.30884	4.82622	6.42299	4.62274	6.29474	5.23539
ARNTL	2.63833	2.87012	2.53668	2.881	2.68103	2.49481
ARPC1B	3.15307	5.12216	3.1958	5.17707	3.32745	5.1968
ARPC2	6.89206	7.25077	7.00314	7.21894	6.77981	7.08313
ARPC3	6.57418	7.81875	6.69442	7.87623	6.45071	7.81473
ARPC4	5.05221	7.47085	5.10398	7.64945	4.87273	7.29448
ARPC5	7.94158	8.23213	7.93181	8.16385	7.87851	8.09135
ARPC5L	6.49709	4.83599	6.35291	5.08599	6.21169	4.62039
ARPP21	4.046	4.46884	4.38154	5.08338	4.09029	5.002
ARRB1	5.93504	6.76915	6.2028	6.95872	5.97568	6.91897
ARRB2	4.1677	4.29492	4.46601	4.25995	4.31772	4.45571
ARRDC3	7.03327	6.6745	6.85653	6.55691	6.86402	6.50155
ARRDC4	4.76484	4.92908	4.91665	5.03517	5.2538	4.8609
ARSA	4.05493	3.03181	4.06266	3.31172	4.06658	3.24626
ARSE	2.21349	1.11191	2.56806	0.783307	2.57489	1.11627
ARSG	2.3426	1.4387	2.14773	1.26049	2.03951	1.531
ARSI	1.01248	2.63934	1.26064	2.30027	1.39411	2.01087
ARSJ	1.87025	1.92541	1.97565	1.23287	2.06496	1.59503
ARSK	3.28374	2.89676	3.27675	3.05572	2.97659	2.69172
ARVCF	5.42762	5.59426	5.59543	5.64734	5.46277	5.72304
ASAH1	6.65915	5.20242	6.66715	5.38675	6.75648	5.35985
ASAP3	3.5716	4.42476	3.76796	4.03459	3.5508	4.17615
ASB16	0.954823	0.446959	1.69331	0.559268	1.56664	0.516301
ASB2	0.804949	3.44001	0.963715	3.72834	1.49227	3.18611
ASB3	3.66159	4.14983	3.62181	3.7448	4.02341	3.90845
ASB6	4.44845	3.90596	4.52684	4.13982	4.54452	4.1043
ASB7	3.8417	3.7166	4.14376	3.44984	3.69981	3.98729
ASB8	4.88611	3.92938	4.89858	4.3932	4.93015	4.35932
ASCC1	4.63616	4.40882	4.72967	4.47321	4.9931	4.35175
ASCC2	3.77227	3.85042	3.82196	3.81176	3.71263	3.90841
ASCC3	3.50331	3.68416	3.41915	3.76129	3.6937	3.68186
ASF1A	5.10833	4.62092	5.34958	4.49264	5.19504	4.54008
ASH1L	4.88601	5.26439	4.819	5.27778	4.96568	5.12402
ASH2L	4.74255	4.26046	4.71331	4.30171	4.67405	4.24311
ASIC2	2.13409	2.97276	2.51087	3.14501	2.44521	3.54286
ASIC3	1.58258	0.831904	1.94332	0.554332	1.95423	0.372088
ASIC4	1.03135	1.6869	1.72273	2.09168	1.2209	1.52753
ASL	6.46708	6.766	6.21306	6.80769	6.1471	7.01811
ASNA1	4.7195	4.67724	4.54615	4.67687	4.5335	5.02722
ASNS	0.496009	4.60854	0.537693	4.90586	0.355627	4.7299
ASNSD1	3.38836	3.5194	3.45582	3.93663	3.48301	3.90534
ASPH	6.99531	6.98054	6.82486	7.09787	7.23398	6.96388
ASPHD1	2.67041	1.6091	2.57022	2.12362	2.21367	1.04845
ASPN	4.46954	6.63037	4.74689	5.88517	4.95473	5.921
ASRGL1	4.25112	6.53909	4.46565	6.23339	4.42676	6.375
ASTE1	1.77475	1.90482	1.26142	1.61112	1.84855	1.95601
ASTN1	5.4605	5.446	5.51257	5.52427	5.33078	5.69602
ASTN2	4.68106	3.19006	5.0259	3.57406	4.98728	3.30314
ASXL1	4.03614	4.06368	3.94757	3.8647	4.10794	3.91619
ASXL2	4.46852	4.52612	4.21504	4.27873	4.46207	4.45712
ASXL3	1.98681	1.78809	1.67405	1.7681	1.95554	1.82304
ATAD1	6.53177	6.13496	6.54889	6.17493	6.38186	5.68388
ATAD2	1.91088	2.42356	1.9703	2.6343	2.29025	2.43213
ATAD2B	2.99554	4.20296	2.92853	3.90354	3.05785	3.7021
ATAD5	0.337832	1.14034	0.518191	1.16553	0.568685	0.984068
ATAT1	4.05254	2.88938	4.19874	3.41718	3.88998	3.55886
ATE1	4.87961	5.58548	4.93295	5.54606	5.06119	5.44417
ATF1	4.13556	3.81073	4.10914	3.01346	4.1706	3.34245
ATF2	5.87681	5.71856	5.9226	5.85323	5.72761	5.65486
ATF3	7.21789	1.92754	6.55749	2.60596	6.55498	1.49023
ATF4	6.18025	7.06798	5.97473	7.00305	6.1494	7.04299
ATF5	3.72278	2.69895	3.87304	2.75945	3.26894	2.55321
ATF6	5.13945	5.76116	5.22054	5.8985	5.23321	5.77031
ATF7	4.90047	6.22543	5.02564	6.08981	5.08122	6.08265
ATF7IP	5.27849	5.14624	5.32819	5.18004	5.64886	5.06014
ATG10	3.37984	2.73866	3.7506	2.665	3.57601	3.13281
ATG101	4.89839	4.50559	4.46267	4.86023	4.08553	4.99866
ATG13	6.012	5.97429	5.96168	5.84892	5.99946	5.73399
ATG14	4.29307	3.70182	4.26984	3.83479	4.67124	3.65739
ATG16L1	3.8488	4.90548	4.11472	4.9314	3.94032	4.69626
ATG16L2	3.10254	1.77176	2.77426	1.45545	3.15638	2.05818
ATG2A	2.77113	2.79134	2.6711	2.6496	2.84455	2.68205
ATG2B	4.52838	3.86319	4.4241	3.95745	4.43741	3.68042
ATG3	6.13893	6.04312	6.18628	6.01833	5.99868	6.0012
ATG4B	5.04352	4.69442	4.85756	4.7333	5.17264	4.9191
ATG4C	3.51156	3.71774	2.97215	3.93862	3.58907	3.66645
ATG4D	3.02802	2.56223	3.39916	2.7089	2.82206	2.62649
ATG5	4.98911	5.74222	5.13514	5.70521	4.93866	5.70531
ATG9A	3.60213	4.69294	3.66726	4.81722	3.70114	4.74287
ATG9B	1.13116	1.41227	1.08688	1.22443	0.599104	1.44647
ATIC	4.25472	3.14435	4.31833	3.21678	4.46648	3.14741
ATL1	6.55502	5.71827	6.51301	6.10209	6.37615	5.89093
ATL2	4.16425	4.97235	4.2942	5.0312	4.44777	4.85506
ATL3	7.14695	6.83808	7.07156	7.07339	7.1177	6.87346
ATM	3.90228	4.27253	3.88892	4.38886	3.77017	4.24158
ATMIN	5.3268	3.18689	5.31332	3.4065	5.24391	2.93807
ATN1	6.17366	5.99679	6.21506	5.94279	6.27258	6.04961
ATOH8	2.18775	1.88339	2.19797	3.11617	2.40858	2.60988
ATP10A	0.949596	2.97117	0.915027	2.21233	1.4392	1.8827
ATP10B	0.111002	3.53278	0.238211	3.18195	0.243679	3.73723
ATP10D	3.9679	4.313	3.51023	4.03647	4.01351	4.24794
ATP11B	4.5293	5.27411	4.6157	5.29247	4.52189	5.32033
ATP11C	3.05837	3.84881	3.24181	3.76407	3.31324	3.49639
ATP13A2	4.98359	5.32266	5.08217	5.61408	4.81709	5.56026
ATP1A1	7.78031	7.27093	7.87356	7.36852	7.7996	7.43113
ATP1A3	3.54223	6.98114	3.76667	7.06373	3.34713	7.23245
ATP1A4	0.250725	6.36802	0.479022	6.27364	0.267478	6.47959
ATP1B1	9.46463	8.56856	9.4687	8.90533	9.27196	8.79942
ATP1B2	6.63319	5.67718	6.11431	5.8996	6.26213	5.88118
ATP1B3	7.27359	5.20342	6.996	5.16826	6.80345	5.08844
ATP23	0.928749	3.40172	1.38787	3.47906	1.86274	3.22697
ATP2A2	6.95161	6.83142	6.7622	6.81531	6.78337	6.77654
ATP2B1	5.00613	5.57034	4.95605	5.51644	5.09355	5.52344
ATP2B2	2.88147	3.94886	3.66616	4.05216	3.24252	4.08101
ATP2B3	5.14618	4.51641	5.10234	4.84747	4.95698	4.65377
ATP2B4	7.30856	7.33232	7.48784	7.32602	7.47252	7.29412
ATP2C1	6.1631	6.1902	6.1223	6.33638	5.99505	6.27413
ATP5F1B	7.46712	6.9178	7.48882	7.26675	7.3084	7.17948
ATP5F1C	6.52927	6.57521	6.62454	6.93672	6.40127	6.75825
ATP5F1E	9.53925	7.06922	9.6342	7.27543	9.46966	7.13086
ATP5IF1	9.32563	8.85194	9.38017	9.10522	9.27237	8.87324
ATP5MC1	4.75118	5.68666	4.71505	5.78711	4.55432	5.88945
ATP5MC2	6.22956	6.15766	6.15845	6.37563	6.12256	5.99431
ATP5MC3	7.05451	5.66613	7.38628	5.85949	6.99537	5.59388
ATP5MD	8.65789	7.60657	8.76078	7.78813	8.55352	7.87921
ATP5PB	5.98785	6.80642	6.0297	6.90899	5.81584	6.79741
ATP6AP1	6.58572	6.12942	6.70455	6.45668	6.61243	6.26567
ATP6AP2	6.89995	6.91173	6.79906	6.86177	6.84012	6.95696
ATP6V0A2	3.37016	4.11705	3.55457	3.90912	3.61871	3.89753
ATP6V0B	6.10027	5.9685	6.33243	6.15357	5.93186	6.18827
ATP6V0D1	6.19704	6.35432	6.3965	6.7623	6.25987	6.54111
ATP6V1B2	7.0944	7.08845	6.88637	7.44032	6.72718	7.38879
ATP6V1C1	6.75784	5.61426	6.82717	5.92449	6.78101	5.95522
ATP6V1E1	7.60416	8.81074	7.57366	8.99402	7.4196	8.78668
ATP6V1E2	3.01803	0.815901	2.70157	0.603747	3.10433	1.48311
ATP6V1F	6.36598	6.32468	6.36038	6.76906	6.22846	6.57475
ATP6V1H	5.68395	5.65825	5.74309	5.84006	5.57569	5.74862
ATP7A	3.44593	3.90312	3.26463	4.03745	3.33484	3.82143
ATP7B	1.83616	2.41373	1.52213	1.89107	1.88292	2.04543
ATP8A1	6.61506	4.04682	6.60541	4.86894	6.6852	4.22003
ATP8A2	6.39327	4.85748	6.43138	5.15439	6.2072	5.03914
ATP8B2	3.86133	4.07082	4.01968	4.10973	3.84312	4.10105
ATP8B3	0.305549	0.434136	0.188955	0.726747	0.271727	0.583601
ATP8B4	0.964504	1.70927	1.00223	1.6348	1.45068	1.39807
ATP9B	4.00462	3.34418	3.98072	3.35057	3.72292	3.51694
ATPAF1	5.96665	5.60898	5.93487	5.59977	6.07139	5.6753
ATPAF2	3.85246	4.98562	3.97247	5.21756	3.84301	4.94701
ATR	2.94532	2.64741	2.80159	2.53505	2.8266	2.59747
ATRAID	4.98513	4.79778	4.93665	4.84484	5.08202	4.77009
ATRIP	2.02722	2.13359	2.09998	2.0574	1.76435	2.0458
ATRN	5.04617	4.731	5.0966	4.934	5.12341	5.02035
ATRNL1	4.14528	4.58753	4.83923	4.7452	4.48859	4.42535
ATRX	5.75563	5.84256	5.71286	5.93762	5.8617	5.72411
ATXN10	6.4487	6.24848	6.54017	6.47171	6.39558	6.52432
ATXN1L	4.90633	5.07289	4.90389	4.90365	5.11851	5.05701
ATXN2	5.16956	5.08852	5.12374	5.23284	5.12796	5.27567
ATXN2L	4.76386	5.05178	4.93381	5.10139	4.95099	5.11151
ATXN7	0.782546	4.41088	0.851648	4.37089	2.31627	4.07494
ATXN7L1	2.98947	3.09809	2.72418	3.39645	3.14595	3.004
ATXN7L2	1.85064	2.71042	1.56804	2.18336	1.88354	2.62869
ATXN7L3	5.45602	5.16088	5.51906	5.01637	5.41963	5.13983
AUH	5.71733	5.76157	5.59283	6.02856	5.82419	5.93986
AUP1	5.20251	4.43567	5.42524	4.78554	5.34662	4.44775
AURKA	0.529137	1.43426	1.29401	1.2983	1.23151	1.3585
AUTS2	4.48018	3.54582	4.71958	3.32674	4.98774	3.52811
AVEN	3.6759	2.3368	3.62727	2.7839	3.87997	2.21318
AVIL	3.46858	3.17081	3.82395	3.95932	3.46222	3.07697
AVL9	5.37886	5.50894	5.43328	5.71627	5.31944	5.50035
AVPI1	4.46511	3.77981	4.65676	3.92866	4.55117	4.12747
AVPR1A	4.05124	3.13109	3.83621	3.12722	3.75175	3.08477
AXIN1	3.23124	4.10497	3.40448	4.17828	2.95201	4.35485
AXIN2	1.57883	3.36139	2.07558	3.24613	1.94933	3.0484
AXL	5.52079	6.00912	5.60771	5.65171	5.60345	5.73383
AZI2	5.73138	5.38184	5.80715	5.30163	5.67914	5.26933
AZIN1	7.39599	5.54063	7.39511	5.77821	7.34566	5.76754
AZIN2	3.13736	2.63341	3.19725	1.59531	3.40193	1.88294
B2M	11.5904	8.34885	11.2858	8.52962	11.234	8.20842
B3GALNT1	6.18926	4.66878	6.10352	4.99865	5.90296	4.64751
B3GALT1	3.3671	2.34002	3.39906	2.87565	3.46876	2.7296
B3GALT2	2.92178	2.63714	2.92741	2.70575	2.91735	2.24434
B3GALT4	2.64557	2.87682	2.53124	2.96685	2.56054	3.21053
B3GALT6	4.38983	1.86807	4.33949	1.56076	4.23171	1.96418
B3GAT1	3.49196	4.78527	3.10647	4.62657	3.23075	4.84012
B3GAT2	2.87021	3.70062	3.674	3.13682	3.55966	3.95266
B3GAT3	4.18306	5.17482	4.26895	5.44423	4.35423	5.41111
B3GLCT	2.9984	3.84495	3.48065	3.35484	3.49395	3.32855
B3GNT2	5.03613	6.06259	4.94808	6.31601	4.84826	6.02778
B3GNT5	4.82318	1.87142	4.73767	1.70516	4.21447	2.16982
B3GNT7	2.16283	3.70673	1.73257	3.50518	2.39965	3.7928
B3GNT8	3.05693	3.14089	3.07988	2.8209	2.82442	2.56815
B3GNT9	3.9651	4.39877	3.90324	4.6644	3.7517	4.45726
B4GALNT1	5.06901	3.45168	5.34177	3.72305	5.22033	3.5994
B4GALNT3	2.19126	1.29218	1.48413	1.65869	1.76387	2.09561
B4GALNT4	3.75343	1.76107	3.72996	2.15062	3.39565	2.26211
B4GALT1	4.45101	4.79253	4.77678	4.59657	4.46075	4.57834
B4GALT2	4.3723	3.79409	4.47586	4.42735	4.08318	4.54865
B4GALT3	3.01256	3.95995	3.57598	4.17384	3.57526	3.94787
B4GALT4	4.36723	4.02426	4.25911	4.01583	4.09643	3.97816
B4GALT7	3.66739	3.00218	3.94918	3.03601	3.93405	2.85391
B4GAT1	6.95004	6.17609	7.01078	6.26619	7.06329	6.36058
B9D1	4.27335	4.01022	3.73056	4.07246	3.81146	4.01621
B9D2	1.98832	3.73311	1.77338	3.19555	1.36466	2.30139
BABAM1	3.17174	5.60795	3.59982	5.77484	2.84522	5.76191
BABAM2	3.4804	4.27528	3.17002	4.18308	3.29499	4.10826
BACE1	6.4389	5.7581	6.63177	5.7259	6.34701	5.60769
BACE2	2.87544	4.51809	2.1685	4.14961	2.55861	4.37163
BACH1	4.8889	4.22011	4.49105	4.05711	4.43848	3.98749
BACH2	3.05732	2.56738	3.07167	2.34828	3.21674	2.63566
BAD	5.9279	5.53675	6.11468	5.68562	6.23527	5.76395
BAG2	5.77341	4.95987	5.99035	4.9466	6.11432	4.81049
BAG3	5.81556	5.83822	6.0578	6.15191	5.89702	6.05612
BAG4	5.37755	5.68718	5.38725	5.79988	5.24916	5.54518
BAG6	5.05201	4.55438	4.93165	4.55509	4.99508	4.72571
BAHD1	3.51975	3.87716	3.43255	4.05363	3.27912	4.33031
BAIAP3	3.36485	2.56915	2.9687	2.13514	2.70254	3.13141
BAK1	2.08844	3.20349	1.94136	3.25757	1.24741	3.43713
BAMBI	1.56763	4.39253	1.74159	5.15913	1.8107	4.59835
BANK1	1.04525	2.94731	0.769099	3.05712	1.06611	2.62198
BAP1	4.82203	5.07988	4.91608	5.24329	4.90321	5.31332
BARD1	2.47826	1.79308	2.56536	1.76853	2.94737	1.30411
BASP1	8.16226	8.94317	8.56221	9.18747	8.3335	9.13079
BATF2	2.68833	1.43307	2.69258	1.44076	2.73558	1.51847
BATF3	2.02155	3.20268	1.18086	2.77387	2.59475	2.12745
BAZ1A	2.01644	2.65904	2.24347	2.2896	2.11092	2.38377
BAZ1B	5.44004	5.71432	5.44856	5.6896	5.51498	5.71113
BAZ2B	5.09561	5.29854	4.93879	5.10966	5.30661	5.0151
BBS10	3.61996	2.85142	3.52864	2.30445	3.74558	2.74594
BBS12	3.43475	2.65289	3.30217	2.34895	3.354	2.57507
BBS2	5.49593	3.71968	5.34282	3.66121	5.38014	3.45046
BBS7	4.41337	3.44981	4.39239	3.25071	4.41688	3.42384
BBX	5.92076	5.82265	5.93806	5.95258	5.8813	5.77339
BCAM	4.36553	4.2685	4.22448	4.47377	4.36835	4.30388
BCAP29	6.81488	7.11122	6.85612	7.1648	5.01437	6.84391
BCAP31	6.50698	7.40203	6.48642	7.7176	6.26528	7.48077
BCAR1	3.93588	4.50394	4.09331	4.43128	4.17513	4.65523
BCAR3	3.47067	4.14269	3.78753	3.69535	3.42937	4.16548
BCAS3	3.89442	3.77277	3.89237	3.76377	4.12572	3.82138
BCAT1	5.5556	6.5758	6.205	7.0245	5.49041	6.63184
BCDIN3D	2.5303	3.12111	2.56736	2.90543	3.05064	2.33745
BCKDHB	4.31579	3.23483	4.38962	3.6836	4.30633	3.33192
BCKDK	4.03474	4.55532	4.19016	4.53818	4.12417	4.28088
BCL10	4.4033	5.382	4.18775	5.23972	4.18985	5.07752
BCL11A	1.15043	1.46756	0.666606	1.45369	1.02036	1.26056
BCL2L1	5.83423	5.98861	5.57515	6.21844	5.53228	6.17335
BCL2L11	3.99562	1.9564	4.80615	2.16476	4.7873	2.06148
BCL2L12	0.537623	1.4628	0.633397	1.81986	1.30518	0.788456
BCL2L13	6.41782	5.31898	6.61497	5.31211	6.41555	5.22905
BCL2L15	1.23164	2.00813	0.42443	2.01782	1.6796	2.10043
BCL3	3.07693	2.41916	4.32007	2.33267	4.1983	2.18033
BCL6	5.1337	5.1419	5.25211	5.19922	5.38589	5.25398
BCL6B	0.815122	1.98499	0.237292	1.76819	0.387442	1.75806
BCL7A	3.83529	3.97714	4.33243	4.33736	4.1868	3.99455
BCL9	3.20836	3.97899	3.26404	3.7272	3.32634	3.81604
BCL9L	3.95011	5.76747	4.16372	5.4799	4.24476	5.69623
BCLAF1	5.56508	6.50717	5.63697	6.36345	5.53419	6.37126
BCO1	1.26025	2.22176	1.41633	1.1548	1.29996	1.55469
BCO2	2.49095	0.525683	2.50427	1.19605	2.35987	1.45522
BCORL1	2.31766	3.26814	2.69612	3.17976	2.71544	3.13698
BCR	4.68791	5.69748	4.89557	5.87886	4.62601	5.94283
BCS1L	3.36371	2.78449	3.21362	3.09964	2.79985	2.78099
BDH1	4.60168	2.30591	4.38702	2.49759	4.02963	2.92654
BDH2	4.34168	4.2885	4.54891	4.5269	4.55039	4.53267
BDKRB2	3.01518	3.85386	3.32817	3.29269	3.29073	3.57925
BDNF	3.46226	3.85612	2.56794	3.13306	2.17608	3.94288
BDP1	4.88184	4.22252	4.88864	4.11104	5.14497	4.07183
BEAN1	3.00466	2.36532	3.39019	2.8016	2.59087	2.93673
BECN1	5.66177	5.8103	5.75328	5.86812	5.76401	5.7293
BEND3	1.05135	1.89265	1.40949	2.10996	1.47599	1.92142
BEND6	4.41169	5.19164	4.68409	5.36861	4.43717	5.49821
BEST1	2.41132	2.24875	2.5337	2.47314	1.68863	2.48235
BET1	4.3489	4.56987	4.55038	4.05929	4.83153	3.96644
BEX2	8.53352	6.11315	8.48397	6.11695	8.45418	6.19203
BEX3	9.91434	9.11212	9.81196	9.10206	9.70329	9.25993
BEX4	8.14628	7.64466	8.0635	7.94436	8.15765	7.76581
BEX5	7.32772	3.93162	7.53987	3.52597	7.19702	3.53041
BFAR	4.5719	5.15267	4.56666	5.22935	4.48609	5.25256
BGN	4.61532	5.66258	3.76886	4.60967	4.62942	5.09781
BHLHB9	0.376918	7.11838	0.681595	7.11235	0.416034	7.14326
BHLHE40	7.26587	6.01986	7.70117	5.79536	7.479	5.63153
BHLHE41	4.51451	4.57485	3.65152	4.56349	3.71418	4.43175
BICC1	3.28803	4.31418	2.91717	4.02729	3.77146	3.75672
BICD1	5.58951	4.99064	5.68874	5.27279	5.62821	5.22081
BICD2	4.82335	5.22905	5.10432	5.35417	5.1253	5.13321
BICRA	2.2995	2.38148	2.65676	2.39648	2.53326	2.42656
BICRAL	4.34877	4.53395	4.42064	4.55334	4.62926	4.49079
BIN1	5.42799	5.93871	5.367	6.17644	5.21368	6.28539
BIRC6	4.12568	4.48099	4.09136	4.34869	4.13528	4.35477
BLM	0.23145	2.17543	0.165775	1.68238	0.287467	2.00833
BLMH	4.04962	4.87221	4.16861	5.02847	4.19115	4.91374
BLNK	0.779552	3.47431	0.0830866	3.43684	0.128713	2.7529
BLOC1S1	3.21353	6.30423	4.32215	6.51122	4.08319	6.70084
BLOC1S2	7.02788	4.34585	7.01351	4.17246	6.92267	4.05429
BLOC1S6	7.57205	6.83335	7.44009	6.86905	7.44803	6.66644
BLVRA	6.03441	4.52302	5.9372	4.51332	5.86328	4.26201
BLVRB	4.32603	3.34075	4.2704	4.31454	4.47107	4.2569
BLZF1	4.68408	4.57847	4.42968	4.05155	4.81925	4.56842
BMF	3.07287	5.0023	2.61353	5.37377	2.86419	4.87898
BMP1	2.808	4.33665	2.79854	4.17965	2.83839	4.07403
BMP2	1.9826	3.59294	3.24569	3.11314	3.03541	3.34969
BMP3	4.47422	2.15779	4.43435	1.802	4.27739	2.1628
BMP4	2.22138	4.59841	2.31125	4.02538	2.31078	4.29885
BMP6	1.10726	2.64978	1.33529	2.05829	1.44935	3.14215
BMPER	2.06825	2.56765	1.85291	3.03767	1.66916	2.63351
BMPR1A	4.11048	5.99401	4.03587	5.99101	4.25895	5.96488
BMPR1B	3.15276	3.29754	3.4583	3.55673	3.56853	3.08973
BMS1	4.44938	3.90959	4.50457	3.87049	4.29335	3.80779
BMT2	3.94862	4.79589	4.02578	4.97446	4.10632	4.80649
BNC2	5.17012	4.69518	5.24926	4.63576	5.15974	4.641
BNIP2	6.14705	6.02155	6.08231	5.96835	6.42847	5.71283
BNIP3L	7.56467	7.96732	7.35188	8.10909	7.47638	7.871
BOC	3.83607	3.24942	4.21869	3.32232	4.34176	3.11722
BOD1L1	4.88726	4.76153	4.87912	4.72503	5.15807	4.61777
BOLA1	3.32504	3.56802	3.59451	3.92158	3.50307	3.86822
BORA	0.596797	1.83789	0.724382	1.51572	0.81486	0.938677
BORCS5	6.04039	4.26377	6.00736	4.90801	5.68045	4.5797
BORCS6	3.82254	4.10479	3.58451	4.11816	3.70618	3.81637
BPGM	5.4263	4.2034	5.6259	4.63214	5.25138	3.78653
BPHL	4.05741	5.03077	4.22285	5.06532	4.10484	4.90028
BPTF	5.06309	5.54267	5.10091	5.24255	5.29167	5.27398
BRAF	5.57405	5.35675	5.48636	5.36634	5.49487	5.30423
BRAP	4.72232	4.78979	4.35364	4.66652	4.42893	4.84303
BRAT1	2.9479	1.97609	3.24737	2.18294	3.35082	1.73815
BRCA2	0.30002	1.77156	0.204003	1.17451	0.454654	1.52737
BRD1	4.07706	4.27995	4.09329	4.05597	4.30313	4.11252
BRD3	5.26169	6.0979	5.11608	6.05923	5.32496	5.99189
BRD4	5.43479	5.97076	5.42897	5.867	5.49423	5.88294
BRD7	4.57182	5.34829	4.34715	5.12159	4.53406	5.28136
BRD8	4.06455	4.27269	4.34691	4.22586	4.45126	4.29005
BRD9	4.30598	5.20769	4.27769	5.27536	4.72898	5.31345
BRF2	3.30078	2.97778	3.26858	3.12239	3.2655	2.98687
BRI3	5.16509	5.06814	4.94943	5.02332	4.7742	5.18784
BRI3BP	4.99917	4.56015	4.75575	4.69679	4.67849	4.73593
BRINP1	2.70664	2.07138	3.83705	3.68116	3.27941	3.20007
BRINP2	2.21829	2.3417	1.89628	2.57076	1.63664	2.63827
BRINP3	2.62342	2.17473	2.83673	1.92227	2.48647	2.56613
BRK1	7.4984	7.10988	7.67056	7.2294	7.69838	6.91541
BRMS1	4.03196	4.18294	4.4121	3.95473	4.50338	3.96036
BRMS1L	4.66822	4.8346	5.15223	4.72866	5.08593	4.59236
BROX	5.73204	5.85396	5.73274	5.87483	5.82547	5.81863
BRPF1	2.75776	3.1026	2.68495	3.12902	2.93568	3.07398
BRPF3	3.57251	3.72775	3.68496	3.65278	3.97448	3.93998
BRSK2	4.66322	4.66415	4.80937	5.31776	4.70934	5.30777
BRWD1	4.60449	4.78921	4.58903	4.62372	4.59278	4.6032
BRWD3	3.11663	2.86359	3.26708	2.62462	3.32164	2.64348
BSCL2	3.13082	6.12563	3.55378	6.14992	3.1255	6.27774
BSDC1	5.87981	5.60719	5.87707	5.5101	5.54822	5.54766
BSN	4.32036	3.70312	4.29855	4.06069	4.1837	4.15514
BST2	5.29621	4.00586	4.13476	3.65138	4.60302	3.57304
BTAF1	3.80542	3.78455	3.58483	3.74928	3.76679	3.6836
BTBD1	6.16387	5.64205	6.27447	5.64406	5.94596	5.53944
BTBD10	5.3063	4.6194	5.12806	4.63008	5.08129	4.81795
BTBD11	2.11827	2.18891	2.64377	2.3837	2.21563	2.47491
BTBD19	2.99687	3.39754	3.16261	2.3663	3.54629	2.43062
BTBD2	5.11926	5.69902	5.36898	5.89053	5.30753	5.93055
BTBD3	4.89475	6.00322	4.90647	6.12485	4.89236	5.89853
BTBD7	3.71624	4.50989	3.77004	4.50748	3.87993	4.34556
BTBD8	3.90571	3.61457	4.06626	3.65399	4.15742	3.62781
BTBD9	5.31667	3.90009	5.12958	4.03304	5.11199	4.04393
BTD	3.66678	3.67656	3.4811	3.69976	4.34946	3.96473
BTF3	6.91635	7.12434	7.04038	7.13058	6.84736	6.99813
BTF3L4	5.8368	6.72045	5.76843	6.72258	5.58012	6.60907
BTG1	8.2684	7.85707	8.31101	7.90475	8.24463	7.64759
BTN2A2	3.05123	1.1943	2.20103	1.47364	2.66311	1.00862
BTRC	5.48125	5.27733	5.61864	5.65943	5.44834	5.38631
BUB3	7.58336	6.50376	7.56199	6.35273	7.34969	6.53192
BUD31	6.44292	5.5215	6.41293	5.73191	6.24219	5.37077
BVES	4.20057	4.33727	4.2124	4.27963	4.20627	4.01248
BYSL	2.74322	3.9613	2.99283	4.16881	2.71986	3.81535
BZW2	4.05166	4.21842	3.99727	4.43449	3.56376	4.64491
C10orf143	2.07708	3.42193	2.16595	1.63673	2.82348	2.61936
C10orf76	4.08132	3.36742	4.07974	3.44875	3.89278	3.50094
C10orf88	3.47703	3.23564	3.33977	3.55366	3.40914	2.90619
C11orf49	5.14627	4.15435	5.21513	3.98948	4.97311	4.40929
C11orf54	3.8392	2.09801	3.89789	2.55723	4.02398	1.78382
C11orf58	8.50219	7.93456	8.48163	7.89272	8.36869	7.78344
C11orf68	4.02096	4.06408	4.08203	4.16413	4.31947	3.84227
C11orf74	5.06906	4.57473	5.18832	4.23837	5.04461	4.33722
C11orf95	4.06855	2.37387	4.23828	2.44434	3.91391	2.15698
C12orf10	4.5743	5.03502	4.60667	5.08666	4.48088	5.19542
C12orf29	4.45803	4.4233	4.07737	4.92914	3.89178	4.42378
C12orf4	3.68617	4.04393	4.04061	4.21288	3.86596	4.30019
C12orf43	4.67726	4.52151	4.58192	4.29418	4.42171	4.71401
C12orf57	6.58802	5.41771	6.55634	5.20228	6.51606	5.50299
C12orf65	4.96569	4.0914	4.91684	4.88125	4.91918	4.727
C12orf73	4.98042	5.97332	5.06983	5.94173	4.67472	5.83266
C14orf119	5.3444	4.81819	5.60709	4.79684	5.3886	4.84678
C14orf132	9.87228	8.75659	10.203	8.82227	10.015	9.01955
C14orf28	2.50334	4.09032	2.9492	3.80942	2.77174	3.47893
C14orf37	5.29974	4.25591	5.55463	4.8999	5.54173	4.60854
C14orf93	1.80285	0.663763	1.23954	0.61819	1.33891	0.212278
C15orf39	2.57029	3.29054	2.57545	3.13238	2.94953	3.40325
C15orf41	3.53982	3.08522	3.57363	3.09703	3.64742	3.20975
C15orf59	3.21321	3.48162	3.35783	3.4682	3.39323	4.15904
C15orf61	4.32155	3.75815	4.22028	3.17997	4.08677	3.65606
C15orf62	2.11581	4.17864	1.25211	4.07764	1.25663	4.13333
C16orf45	6.85095	6.12855	6.85218	5.96737	6.83928	6.34454
C16orf54	0.806765	1.68839	0.857919	0.949394	0.290878	1.62395
C16orf58	5.1342	3.69852	4.95118	3.65333	4.9962	3.57677
C16orf70	3.07739	3.57871	3.36891	3.03702	3.06288	3.60333
C16orf72	6.81502	6.62946	6.93409	6.61603	6.91059	6.6467
C16orf91	3.3325	5.07645	3.34147	5.05249	2.93889	5.28432
C17orf100	2.75232	4.1584	3.68236	3.98005	3.33923	4.21832
C17orf113	0.686534	0.427355	0.849214	0.449693	0.712088	1.06215
C18orf25	5.12505	5.03058	4.7728	4.74635	4.90264	4.73935
C18orf54	2.44123	3.25916	1.96039	3.16804	2.19276	2.80035
C19orf38	1.10755	1.51203	0.51831	1.84984	0.892421	1.24049
C19orf44	2.27205	2.81805	1.69195	2.62531	2.46739	2.47096
C19orf47	2.88098	2.53759	3.10208	2.63993	3.13689	2.7964
C19orf53	7.67623	6.91964	7.56874	7.10975	7.49185	6.94268
C19orf54	2.06446	2.17064	1.96357	2.51631	2.89547	3.02051
C19orf66	5.58956	4.04439	5.27064	3.35744	5.61665	3.63147
C19orf70	5.59907	4.94774	5.76943	5.34359	5.30582	5.16845
C1D	3.41728	5.96729	3.50716	5.87906	3.50585	5.95327
C1GALT1	4.79508	5.69344	5.05233	5.63921	5.0339	5.49478
C1GALT1C1	4.60699	3.56437	4.53024	3.38211	4.60758	3.68684
C1orf109	3.71681	5.15409	3.82822	4.93717	4.07477	4.9871
C1orf112	1.42209	1.09974	1.32551	1.08242	1.4284	1.49571
C1orf115	5.34579	5.02213	4.77757	4.49178	5.17862	4.84792
C1orf122	6.78874	4.57056	6.8976	4.17806	6.86535	4.81256
C1orf123	5.93987	6.30465	5.68543	6.29355	5.93681	6.42345
C1orf174	3.73123	4.51151	3.96402	4.21152	3.51548	3.57032
C1orf194	0.6625	6.1278	0.785469	6.30684	0.419198	6.14245
C1orf198	7.77132	5.40681	7.72326	5.38388	8.04131	5.32168
C1orf21	7.40418	7.21461	7.68705	7.58208	7.60991	7.33816
C1orf216	7.03845	4.6265	7.08025	4.72876	7.01748	4.77684
C1orf43	6.90982	5.15012	6.95591	5.08465	6.62215	5.00094
C1orf52	5.20502	4.17118	5.48287	3.81555	5.31134	3.87218
C1orf53	1.09275	2.8355	1.2055	2.76299	1.58542	2.5181
C1orf74	2.2188	4.08958	2.42879	3.64523	2.34484	3.97836
C1QA	3.45573	6.45112	2.9458	6.48518	3.12299	6.30736
C1QB	4.02485	7.37085	4.01403	7.5896	4.03371	7.25237
C1QBP	5.81999	5.35382	5.98094	5.27174	5.94561	5.35536
C1QC	3.912	7.42727	4.18143	7.58284	4.5243	7.138
C1QL1	4.18109	2.50702	2.00213	3.30303	2.2354	2.48718
C1QL3	3.51916	4.33022	2.59732	4.77514	2.76294	4.09964
C1QTNF1	3.91996	4.92782	3.5014	4.67526	3.90658	4.81417
C1QTNF2	1.62918	3.85958	1.89394	3.75408	2.02938	3.5161
C1QTNF4	1.17788	4.22639	1.64081	4.26983	1.4999	4.22136
C1QTNF6	2.08903	3.01688	2.4157	2.95062	2.79819	2.76435
C1QTNF7	3.48594	3.01884	3.84103	2.80405	4.03006	2.15804
C2	0.497657	2.4956	0.515467	2.4466	0.261276	2.09537
C20orf194	4.93622	4.74689	5.23337	4.79623	5.17727	4.74362
C20orf27	6.10757	6.48476	6.43827	6.55343	6.13897	6.27715
C20orf96	2.95587	0.923964	3.04328	1.39309	2.50412	0.617967
C21orf91	4.37304	6.402	4.08027	5.99351	4.25843	5.91766
C2CD2	5.24281	4.059	5.15799	4.39028	5.38679	3.77694
C2CD2L	4.38311	3.96907	4.53519	4.444	4.31901	4.40525
C2CD3	2.67372	2.97637	2.25755	2.73281	2.56357	2.73308
C2CD4C	4.19716	0.292927	3.92798	1.03463	3.67409	0.978681
C2CD5	4.7976	4.59678	4.52574	4.63321	4.6651	4.4594
C2orf40	3.01991	1.98399	3.34704	0.844444	3.35945	1.19943
C2orf42	2.74477	2.75706	2.90751	2.63646	2.57213	2.93451
C2orf49	5.17388	5.29586	5.42628	5.45252	5.34355	5.37616
C2orf68	5.08904	5.06353	5.03107	5.00539	5.23125	4.57822
C2orf69	4.45527	3.36825	4.31892	3.47246	4.26145	3.43128
C2orf72	3.74219	1.88148	4.29518	2.83823	3.57771	2.76198
C2orf76	3.87543	2.25052	3.41763	2.9383	3.78351	2.52998
C2orf80	3.63493	2.03506	3.8711	2.51588	3.49513	2.67655
C2orf88	8.64394	6.08806	8.3062	5.72866	8.66293	5.42845
C3	4.48154	5.9687	4.64556	6.44011	4.44319	5.57261
C3orf14	6.9443	4.21296	7.06777	4.5923	6.79729	4.87805
C3orf18	5.34446	3.00888	5.47332	2.70972	5.1636	2.29222
C3orf38	4.34324	6.76036	4.47057	6.76566	4.63126	6.39905
C3orf58	3.59957	5.66992	3.35775	5.53398	3.52435	5.40143
C3orf70	6.81187	6.88966	6.8157	6.74547	7.07205	6.80513
C3orf80	2.04225	1.06676	1.512	0.872103	1.78524	1.45046
C4B	0.787654	4.87503	0.0974676	5.45235	0.206084	4.48718
C4orf19	1.89542	2.13931	1.72939	2.00832	1.46867	2.12269
C4orf33	4.72976	1.99041	4.57549	1.85287	4.23533	1.92195
C4orf46	3.9294	2.54179	4.15474	1.8612	4.2945	1.69942
C4orf47	1.27584	1.9514	0.396066	1.58282	1.13454	1.90667
C4orf48	5.41229	5.10795	5.23004	5.31331	5.17487	5.64795
C4orf50	4.33111	1.59621	4.51203	2.16423	4.45087	2.14743
C5	1.82155	0.283928	1.48496	0.366086	1.58305	0.501518
C5AR1	2.73535	4.44088	2.97357	4.2975	3.0006	3.69252
C5orf15	6.1123	6.03948	6.08913	5.81992	5.88264	6.35563
C5orf22	4.50309	2.97092	4.47147	3.53029	4.3891	2.78453
C5orf24	6.72702	7.13171	6.93117	6.90002	6.69283	6.79384
C5orf30	5.01545	3.97295	4.78887	4.86522	4.47641	4.79583
C5orf34	0.913311	2.60311	1.02646	2.7502	0.72331	2.58876
C5orf42	3.337	3.3826	3.39034	3.28814	3.47868	3.1076
C5orf49	0.991226	2.57115	1.35453	1.48141	2.44187	1.95241
C5orf51	5.85515	6.62475	5.49687	6.83385	5.53117	6.45236
C6orf106	6.77248	7.57028	6.49753	7.69073	6.4545	7.56442
C6orf120	4.88062	6.20899	4.88739	6.19387	4.99954	5.83872
C6orf136	3.14336	4.13367	3.16827	4.21836	3.08882	4.01508
C6orf163	1.21349	1.06855	1.462	0.745444	1.66377	1.2572
C6orf62	7.01079	7.22471	6.81377	7.3383	6.9108	7.22322
C6orf89	7.39141	6.02258	7.31939	6.06787	7.28788	5.79909
C7	7.24786	3.99753	7.91204	3.73422	8.20945	3.4488
C7orf25	0.830969	5.15088	0.570959	5.20047	0.905361	5.28329
C7orf26	3.05039	0.772205	3.08824	0.487534	3.26726	0.118226
C7orf43	3.48377	3.16619	3.21512	3.4099	3.52652	3.35576
C8orf37	3.10364	5.00578	2.98871	4.85274	3.15205	4.87534
C8orf46	3.64648	0.846863	3.32179	1.57631	2.95081	0.794689
C8orf58	1.90826	2.71608	2.01081	2.34306	2.58444	1.90471
C8orf59	5.54185	5.33632	5.6598	5.49362	5.663	5.64917
C8orf82	3.81442	2.16877	3.93109	2.83359	3.50083	2.81773
C9orf135	0.758539	1.81182	0.37298	1.68396	1.04196	2.2432
C9orf3	5.62978	5.54008	5.38425	5.48468	5.34575	5.60605
C9orf40	4.03292	3.31318	4.10499	3.28412	3.81435	3.45816
C9orf64	4.29007	3.7111	4.10749	3.68785	4.12645	3.3659
C9orf78	6.61264	6.16853	6.62834	6.20406	6.64119	6.02256
CA10	5.03794	3.6933	5.1339	3.38662	4.76269	3.32084
CA11	4.29182	4.80683	4.44206	4.92126	4.26693	4.55146
CA14	1.58876	0.982864	2.01625	1.56599	1.53167	0.483613
CA2	2.38752	1.08554	3.39323	0.378799	2.83419	0.314023
CA8	3.85374	5.90095	4.23817	4.88824	3.96291	5.90065
CAB39	7.15713	6.49143	7.12411	6.82377	7.04912	6.65096
CAB39L	6.5382	4.69765	6.56924	4.52871	6.83363	4.92426
CABCOCO1	1.472	3.71091	1.35451	3.89942	1.54982	4.14514
CABLES1	2.49564	3.70131	2.05945	3.65155	2.31849	3.57965
CABLES2	2.4478	3.64025	2.8743	3.53314	2.6612	3.66838
CABP1	3.3239	5.80092	3.11469	5.90889	2.60744	5.89151
CABP7	1.8315	0.426659	2.62757	1.18587	2.73526	0.0412977
CACFD1	3.53858	3.19268	3.96636	2.94632	4.05348	2.69524
CACNA1D	2.99959	2.58966	2.93934	2.27896	3.15873	2.44983
CACNA1E	4.13676	3.30252	3.90459	3.7377	3.93289	3.75611
CACNA1G	0.304798	2.22779	0.900268	2.08231	0.778504	2.22136
CACNA1H	1.74391	3.89506	2.00623	4.18939	2.16967	3.69447
CACNA2D1	6.60144	7.58074	6.70309	7.71834	6.45207	7.58571
CACNA2D2	4.94723	3.21874	4.78997	4.22402	4.80042	4.07369
CACNA2D3	1.02729	3.95942	0.917108	4.28187	1.19697	3.94297
CACNB1	6.42647	5.31644	6.42672	5.81521	6.24679	5.65933
CACNB2	3.873	3.67956	4.05481	3.77076	4.16879	3.70973
CACNB3	4.82322	5.21997	4.82099	5.50142	4.65997	5.61027
CACNB4	3.46997	4.28156	3.926	4.73948	3.9106	4.80782
CACNG2	1.93559	0.660702	2.24458	0.21158	1.79527	0.613811
CACNG4	4.30997	3.26267	4.41994	3.67482	4.18488	3.07001
CACNG5	0.998309	2.34757	0.888618	2.8935	2.4428	3.13398
CACNG7	3.53054	5.18698	3.70875	5.22878	3.54463	5.6789
CACNG8	1.97029	1.13258	3.34665	1.8923	2.78244	1.17194
CACTIN	3.21772	3.80032	2.99958	3.42655	3.38699	3.80392
CACUL1	6.03828	5.88576	6.20078	6.03232	6.08359	5.64857
CACYBP	6.69203	7.41913	6.63085	7.74286	6.4411	7.58726
CADM1	8.23938	7.7262	8.04983	7.89172	8.00718	7.87811
CADM2	7.57105	4.91874	7.7164	4.86734	7.86773	5.16123
CADM3	8.73362	8.26736	8.81231	8.56177	8.60713	8.5489
CADM4	6.41413	5.02475	6.18242	4.85562	6.21507	4.98931
CADPS2	3.66665	5.86734	3.11103	5.14991	3.3628	5.76651
CALB1	5.0849	2.1801	5.5772	3.50718	5.03887	2.65428
CALB2	6.71487	1.55331	7.76326	4.45211	7.24463	3.05214
CALCOCO1	5.60892	5.69985	5.67869	5.89301	5.84918	5.73291
CALCOCO2	6.92725	7.33138	6.78634	7.26542	7.03527	7.29897
CALCRL	5.88368	6.1631	6.17532	6.14394	5.86038	5.78894
CALD1	7.69627	8.83734	7.93888	9.0526	8.27434	8.47926
CALHM2	3.55087	2.799	3.37654	2.69744	3.36963	3.26067
CALHM5	3.67704	2.46834	3.85064	2.29476	3.20395	1.98617
CALHM6	0.548476	1.96145	0.671246	2.18634	0.840551	2.21955
CALM1	11.7109	11.8495	11.7903	12.0996	11.609	11.9796
CALM3	10.3832	9.49724	10.4742	9.93286	10.2219	9.68941
CALR	8.44073	8.3883	8.31119	8.50701	8.28514	8.4303
CALU	7.76466	8.13035	7.6846	8.00523	7.75243	8.08211
CALY	7.99402	7.98851	8.12196	8.16088	7.79324	8.23608
CAMK1	4.33652	5.37318	4.22023	5.62863	4.28267	5.57032
CAMK1D	5.66302	4.10522	5.71393	4.69948	5.7097	4.15587
CAMK1G	4.01718	3.1509	3.83991	2.39657	3.65794	3.10794
CAMK2A	5.4162	2.71349	5.69963	3.66524	5.54058	2.93594
CAMK2B	5.23178	5.18514	5.25639	5.3851	5.08961	5.37838
CAMK2D	5.71374	6.1942	5.58195	6.05607	5.56668	6.04766
CAMK2G	5.89091	5.9097	6.01852	5.93462	5.98315	6.00847
CAMK2N1	9.06572	5.27881	8.86295	5.17364	8.75153	4.91799
CAMKK1	3.88016	4.29529	3.54747	4.48259	3.5144	4.43078
CAMKK2	4.51844	6.05572	4.67785	5.94673	4.72695	6.03445
CAMKMT	3.38547	2.58684	3.5037	2.84736	3.76178	2.72593
CAMKV	0.729382	3.02525	1.58477	2.84305	0.874245	2.95069
CAMLG	6.49213	5.23714	6.68	5.42591	6.49842	5.14082
CAMSAP2	6.01234	5.03257	6.05661	5.3198	6.0284	5.23195
CAMTA1	5.27946	2.98038	5.25955	3.30254	5.09406	3.45204
CAMTA2	4.46985	5.47246	4.61962	5.54047	4.3411	5.53863
CAND1	5.7527	5.18305	5.74503	5.47815	5.6524	5.32321
CAND2	3.61223	3.4584	3.61966	3.53653	3.48941	3.77499
CANT1	4.70769	4.1199	4.92565	4.30448	4.66692	4.32425
CANX	8.87118	8.4186	8.75126	8.70527	8.62257	8.52114
CAP1	7.7319	7.24712	7.64939	7.50512	7.47579	7.40122
CAP2	5.12313	4.43669	5.13642	4.34702	5.07822	4.31416
CAPN10	2.56604	1.72183	2.43509	1.84695	2.68581	1.9084
CAPN15	2.25284	2.85052	2.19739	2.64604	2.44691	2.96396
CAPN2	5.81296	6.18372	5.47752	6.0194	5.67668	6.1034
CAPN3	0.330016	1.51965	0.431534	1.62309	0.438387	1.4187
CAPN5	6.02502	6.46838	6.15246	6.77395	6.24809	6.68283
CAPN7	4.52166	4.33352	4.33636	4.32902	4.53146	4.28346
CAPRIN1	7.20165	7.25127	7.27005	7.42654	7.27634	7.36756
CAPRIN2	4.41617	4.1795	4.47041	4.6457	4.16702	4.2131
CAPS2	3.53961	1.70832	3.55764	1.67086	3.43768	1.96622
CAPZA1	6.83837	7.03544	6.83042	7.42586	6.79301	7.10271
CAPZA2	7.27688	7.29397	7.33118	7.53645	7.25772	7.1013
CAPZB	7.40375	7.00748	7.33927	7.13811	7.30847	7.01387
CARD10	2.0171	3.59904	1.62616	3.4122	2.20232	3.61596
CARD11	0.153966	1.2953	0.514017	1.71997	0.499621	1.74579
CARF	3.46178	3.84081	3.4919	4.06789	3.49	3.92205
CARHSP1	5.96524	6.58849	6.02334	6.81075	5.9547	6.70365
CARM1	4.55638	5.11713	4.64774	4.98516	4.49845	5.05356
CARMIL1	1.89637	2.52604	2.20261	2.50279	2.04704	2.7296
CARMIL2	2.55422	2.56996	2.55955	2.50512	2.13909	2.85476
CARMIL3	2.34735	2.15062	2.48444	2.39638	2.50949	2.58431
CARNMT1	3.04865	4.17952	3.2683	4.15715	3.27679	3.87905
CARNS1	1.94025	1.71319	2.05649	1.48114	1.87245	1.64871
CARTPT	11.0322	8.7478	10.3065	8.39596	9.51149	8.81339
CASC3	6.46911	6.10213	6.35313	6.31651	6.53262	6.03971
CASC4	7.16355	5.83656	7.08376	5.8529	7.16639	5.87856
CASD1	5.3704	5.17398	5.52785	5.31581	5.2316	5.23727
CASK	4.28411	4.11799	4.09213	4.01794	4.12279	3.62218
CASKIN1	3.37845	3.82134	3.77668	4.00359	3.53902	4.24831
CASKIN2	3.74846	4.64043	3.90764	4.57983	3.70302	4.98446
CASP1	2.36602	3.25196	1.71784	3.00672	2.3147	2.67096
CASP3	3.99313	3.57533	4.37368	3.54233	3.90853	3.07552
CASP7	3.56161	3.37373	3.95441	3.37635	3.77548	3.30225
CASQ1	1.51337	1.13349	1.68286	0.695719	1.65196	1.13838
CASQ2	1.41132	0.698874	1.70171	0.901029	1.23707	0.793192
CASS4	1.47635	1.98778	1.10208	1.34297	1.19958	1.11197
CAST	6.81122	6.99868	6.65048	6.982	6.62786	6.84858
CASTOR1	1.24569	3.47048	1.72336	3.03735	1.04858	3.07865
CASTOR2	4.10822	5.6013	3.88187	4.95798	5.15162	5.54178
CASZ1	2.95669	3.40456	3.44597	3.5212	3.33143	3.362
CATSPER2	1.73494	1.93042	1.39136	1.47425	2.05143	2.51136
CATSPERE	0.678488	0.158954	0.875441	0.0268436	0.921189	0.485106
CATSPERG	0.744116	2.02364	0.493527	2.24861	0.892373	2.24569
CAV1	3.92402	6.32313	4.66822	5.75005	4.85202	5.52918
CAV2	3.77979	5.81475	4.20039	4.96616	5.03757	4.91481
CAVIN1	7.37352	7.82257	7.1466	7.53577	7.62096	7.45629
CAVIN2	2.59486	6.63569	3.29284	5.79287	3.79523	5.98422
CAVIN3	3.35538	5.07822	3.55496	5.27872	3.39493	4.97644
CAVIN4	1.45774	0.769678	1.32612	0.975783	1.40438	1.11138
CBFA2T3	2.65804	2.04293	1.9848	2.38421	2.38284	1.47348
CBL	5.55995	5.28469	5.47085	5.51521	5.53134	5.44165
CBLB	3.39279	4.29956	3.54021	4.27657	3.7299	4.1245
CBLL1	4.48043	4.70314	4.37029	4.69358	4.62683	4.79207
CBLN1	3.89921	0.420658	4.29205	1.27307	3.70823	0.613977
CBLN2	6.40445	6.05786	7.65966	7.54125	7.45191	6.71373
CBLN3	3.15817	0.444871	3.52481	1.08761	3.26316	1.45686
CBR3	3.3195	2.92236	2.94968	3.67546	2.67257	3.51414
CBR4	5.81808	3.95674	5.64805	3.84692	5.68619	3.88567
CBX1	7.26354	7.40885	7.17607	7.39907	7.09965	7.27144
CBX2	0.912923	2.17643	0.73217	1.14537	0.442876	2.15152
CBX4	4.58329	4.77589	4.73726	4.62722	4.50688	4.67242
CBX5	9.16518	9.35421	9.06825	9.26724	9.20672	9.38077
CBX6	7.11446	8.31656	7.09755	8.10319	6.99353	8.32475
CBX8	1.61854	1.7737	1.126	2.07692	1.0306	1.91769
CC2D1B	4.37531	4.85866	4.42105	4.94888	4.2795	4.97995
CC2D2A	3.26752	3.40576	3.39146	3.22123	3.58054	3.35622
CCAR1	4.73985	5.08876	4.69423	5.01511	4.7566	4.94307
CCAR2	4.82576	4.60353	4.56264	4.38917	4.68131	4.61484
CCBE1	2.98498	2.02587	3.19255	0.295066	3.3775	1.85554
CCDC102A	2.23683	2.90516	2.29902	2.7449	2.85026	2.72595
CCDC106	4.16401	5.29129	4.90966	5.73776	4.60857	5.65643
CCDC107	4.31347	5.53458	4.27578	5.70327	4.42979	5.48394
CCDC112	4.71357	3.96935	4.57273	3.89773	4.55265	3.67092
CCDC113	3.92439	1.0416	4.36617	1.30292	4.38592	0.98002
CCDC115	5.27556	4.56444	5.36234	4.02759	5.35712	4.48355
CCDC117	4.13735	5.56261	4.47232	5.9045	4.5077	5.48565
CCDC12	5.31844	6.571	5.06054	6.37045	5.06676	6.28897
CCDC124	6.53523	5.91018	6.35803	6.06965	6.27647	6.01524
CCDC125	3.45429	2.81995	2.92565	2.19522	2.87196	2.83377
CCDC126	5.83005	5.20111	5.48876	5.22126	5.57587	4.63442
CCDC127	5.93007	4.74138	6.06259	5.02373	6.07053	4.91353
CCDC130	3.97806	2.97464	4.00947	3.22805	4.01206	3.45369
CCDC134	2.11052	3.56866	2.45453	3.23216	2.76563	2.94781
CCDC136	3.78584	4.96644	4.08834	4.86957	3.99642	5.22864
CCDC137	4.32533	4.16698	4.39774	4.1019	4.45888	4.203
CCDC14	4.0774	3.32315	3.98121	3.30389	4.02337	3.5719
CCDC142	1.74417	3.51367	1.2692	3.58191	1.31248	3.64398
CCDC146	2.03138	1.01345	2.40978	1.3491	2.4448	0.784502
CCDC148	1.52568	1.56476	1.63786	1.55713	1.67534	1.78063
CCDC149	4.92008	4.48055	5.0673	4.90102	5.05319	4.71276
CCDC151	1.54876	1.15861	1.05141	1.51513	1.07014	1.88255
CCDC153	1.84504	2.45827	1.69397	3.80707	1.64244	3.19403
CCDC154	0.949594	0.915209	0.728875	0.318692	0.855171	0.40178
CCDC160	2.123	3.31973	1.84283	3.6411	2.07978	3.28503
CCDC167	3.88986	3.71634	4.17182	3.77432	3.96191	3.86133
CCDC170	0.502079	4.32306	0.483288	3.71635	0.463419	4.18323
CCDC171	2.6274	0.990867	2.74316	1.36054	2.5991	1.29637
CCDC173	1.86429	2.99952	1.51663	1.75895	1.56673	2.8258
CCDC18	1.27167	2.94422	0.684764	2.80714	0.94155	2.74237
CCDC184	6.93275	5.34929	6.5965	5.56617	6.42659	5.89453
CCDC186	5.22315	5.31532	5.29551	5.40571	5.3903	5.0246
CCDC189	1.87114	0.629799	1.81306	0.760101	1.82715	0.908104
CCDC191	2.61391	3.7771	2.85354	3.80793	3.02922	3.95553
CCDC24	4.07623	3.11143	3.79662	3.53855	3.42001	3.40888
CCDC25	6.40704	6.57277	6.23393	6.91259	6.25608	6.79036
CCDC28A	6.1138	5.65269	5.95181	5.77356	5.94639	5.66439
CCDC28B	1.18778	1.35764	1.48637	1.3823	1.70605	2.11311
CCDC3	2.56318	4.08569	3.52329	5.56105	3.96879	4.17112
CCDC34	3.63762	2.45598	3.38476	2.52343	3.39355	2.4807
CCDC39	0.0129682	2.24751	0.183809	2.48154	0.299414	2.52216
CCDC40	1.89555	1.3509	2.2006	1.70665	2.17782	1.60756
CCDC43	5.21762	5.26454	5.20306	4.95627	5.34237	5.07533
CCDC47	6.46165	6.11427	6.26404	6.10786	6.48851	6.07987
CCDC50	6.37203	6.79018	6.31285	6.63141	6.5209	6.66892
CCDC51	2.99847	2.82082	2.9679	2.79464	2.99377	3.06103
CCDC58	2.76534	2.79963	2.94601	3.35481	2.74702	2.89607
CCDC59	4.76222	4.03936	4.50259	4.00815	4.77327	4.09117
CCDC6	5.27381	6.99617	5.40027	7.24531	5.54032	7.09518
CCDC61	2.0672	3.67336	2.53527	3.61543	2.36034	3.8985
CCDC62	1.4797	3.63277	0.578038	3.70132	0.727608	3.62252
CCDC68	4.6493	2.39115	5.25178	2.13434	4.95223	2.16671
CCDC71	2.92405	3.82951	3.24911	3.51964	3.21945	4.02062
CCDC74B	0.734918	0.91795	0.901336	0.685419	0.689895	0.580681
CCDC77	2.57852	1.69889	2.91303	0.817963	2.72354	1.64869
CCDC81	0.332439	2.41421	0.191788	2.48415	0.457592	2.36469
CCDC85A	3.25988	3.52055	3.2496	3.82992	3.22069	3.52962
CCDC85B	6.32205	5.57562	6.21559	6.15337	6.05133	5.36392
CCDC85C	4.97822	2.52169	5.02975	2.45994	4.86419	2.4589
CCDC86	4.09507	2.53943	3.85978	2.81413	3.75964	2.80026
CCDC87	0.699114	1.75092	0.708254	1.23846	0.562704	1.49178
CCDC88A	4.77276	5.58796	4.96616	5.54643	4.94533	5.42622
CCDC88B	1.05455	1.44196	0.725495	1.30121	0.781566	1.34476
CCDC88C	0.795904	2.08236	0.26608	1.33049	0.621903	1.0418
CCDC89	1.09179	2.59418	1.24962	2.21984	1.76763	2.90034
CCDC9	4.36046	3.57529	3.98311	3.68518	4.19037	3.82046
CCDC90B	6.43559	5.69432	6.31651	5.8385	6.2776	5.61985
CCDC91	5.64141	4.98452	5.64335	4.89364	5.62448	5.08581
CCDC92	6.53967	5.53427	6.57719	5.88256	6.5714	5.58574
CCDC93	5.12151	4.36544	4.81055	4.46082	5.0273	4.44982
CCDC9B	4.58179	3.86915	4.53586	4.47719	4.64937	3.93111
CCHCR1	2.32561	2.10993	2.37236	2.03303	2.6981	2.27564
CCK	3.35281	6.53958	2.89029	7.37116	2.58562	6.83311
CCL2	8.48169	8.25873	8.63458	7.80188	8.01961	7.94064
CCM2L	0.55817	0.98662	0.395259	1.1713	0.466038	1.08894
CCNB1	2.09599	1.86293	2.04203	0.835052	1.69286	1.21515
CCNB1IP1	4.23427	3.68301	4.10586	3.64937	3.96192	3.43597
CCNC	5.39498	4.3727	5.11323	4.46988	5.25705	4.39492
CCND1	5.81629	6.15894	5.94111	6.21609	6.41738	5.72441
CCNDBP1	6.05854	5.53687	6.0876	6.09482	5.99532	5.79232
CCNE1	2.13426	2.91914	2.01949	2.98969	2.1982	3.52831
CCNE2	0.313053	1.72737	0.535402	1.49428	1.03476	1.46849
CCNF	1.43974	0.647922	1.37249	0.474282	1.58164	0.342253
CCNG1	5.4565	7.14309	5.79043	7.07888	5.50753	6.9501
CCNG2	4.46873	4.21543	4.56687	4.57533	4.54074	4.44929
CCNH	5.92884	5.49583	5.55148	5.70349	5.37358	5.24706
CCNI	7.89152	7.79977	7.97412	8.00156	7.85521	7.82822
CCNK	4.08083	3.84371	4.08046	3.97692	4.29147	3.98986
CCNL1	5.97052	5.86084	5.90362	5.42145	5.99171	5.44738
CCNL2	5.34576	5.41359	5.25522	5.57431	5.47218	5.55133
CCNQ	4.67041	3.60642	4.73074	3.66958	4.68976	3.73863
CCNT1	4.54568	4.71422	4.3373	4.78481	4.43934	4.70786
CCNY	5.75428	6.29282	5.48471	6.42759	5.61104	6.13372
CCNYL1	3.81984	4.22006	3.86393	4.06248	3.69396	3.99073
CCP110	4.16177	5.41235	4.15464	5.57721	4.31809	5.46605
CCR1	2.43483	1.86652	2.29234	1.6969	2.53862	1.86554
CCR10	2.34981	1.33078	2.6202	0.863894	2.35272	0.967348
CCR2	1.63314	3.60825	0.708248	3.93328	1.21166	3.70319
CCR5	1.51379	4.08996	1.17025	4.16968	1.61414	3.81507
CCS	3.71372	3.76563	4.05076	4.29748	4.1232	3.94623
CCSAP	6.24153	4.77221	6.07753	4.80851	5.97072	4.98044
CCSER1	2.3698	3.21965	2.23465	3.28024	1.87058	3.18281
CCT2	5.73808	6.52172	5.83842	6.82656	5.54097	6.61959
CCT3	6.84094	6.75598	6.86968	7.01607	6.6727	6.88769
CCT5	6.75223	6.85016	6.65378	6.98315	6.5972	6.92848
CCT6A	5.9852	6.4915	6.20062	7.03356	5.89296	6.65493
CCT7	6.41427	6.3532	6.4172	6.64994	6.32854	6.55144
CCT8	5.89754	6.23638	5.86494	6.31086	5.5953	6.34836
CCZ1B	1.33914	4.64609	0.899184	4.37665	1.55916	4.28345
CD109	3.04157	4.35058	2.38296	4.14224	2.82309	3.75282
CD14	3.31336	2.96323	3.04012	3.03274	3.11492	2.36898
CD151	7.28708	6.85875	7.45488	7.10982	7.28729	6.87063
CD163	4.37013	4.23286	4.02381	4.26939	4.33955	4.04643
CD164	8.53324	8.30528	8.34362	8.42624	8.44811	8.31185
CD2	0.354946	3.4334	0.41306	2.70498	0.977553	3.06972
CD22	0.764028	0.96646	0.927328	1.58333	1.39557	1.67214
CD226	3.13724	0.677468	2.15528	0.670108	2.8941	0.322611
CD247	1.27856	5.18948	0.946464	4.77162	0.992786	5.21267
CD248	2.66115	3.04913	2.35781	2.94678	2.95791	2.15884
CD276	4.78552	5.23675	4.80871	5.26594	4.77387	5.46555
CD2AP	5.32309	5.60277	5.02406	5.62626	4.93954	5.41826
CD2BP2	5.48554	5.24489	5.54221	5.30202	5.23646	5.13996
CD300C	0.196636	2.07086	0.664803	1.61115	0.724175	2.05046
CD302	5.0428	5.87811	4.97344	5.6587	5.33678	5.51754
CD320	4.06177	2.21827	3.91235	2.54801	3.73169	2.11049
CD34	4.64367	5.4572	4.15034	5.03472	4.57796	4.84493
CD36	2.29799	3.66902	2.78844	4.45353	2.37366	3.58879
CD37	2.25794	1.92727	2.04658	1.76236	2.55179	1.44335
CD38	0.999254	2.09073	0.710249	1.61113	0.835322	1.86622
CD3E	0.972849	2.41615	1.59021	0.52039	1.40586	1.63944
CD3EAP	2.16591	2.59104	2.22793	2.23332	1.88775	3.00217
CD4	2.60134	0.686463	2.33995	0.55814	2.87742	0.4936
CD40	2.04103	3.16252	2.53832	3.55934	2.60816	2.74801
CD40LG	0.667738	1.02819	1.139	1.72403	0.179781	0.895964
CD44	7.23056	6.14555	6.85214	6.23687	6.92249	6.17719
CD47	8.9319	8.38778	8.9027	8.57325	8.84953	8.39302
CD48	1.38044	2.65536	1.26743	2.67503	1.12645	2.43649
CD5	0.776586	0.641169	0.774812	0.447854	0.582101	1.23646
CD53	2.87795	4.53973	2.60989	4.32396	3.19594	4.44432
CD58	3.48328	5.096	3.29737	4.81237	3.73077	4.85326
CD72	1.87123	1.51283	0.707174	1.51401	0.980895	1.64546
CD74	7.90805	9.48103	7.69522	9.38	8.10716	9.02368
CD82	4.49835	4.48069	4.11808	3.48777	4.16166	3.65648
CD84	2.8178	3.84679	2.17544	3.17065	2.78479	3.02023
CD86	2.57415	3.938	2.16838	3.58168	1.81585	3.95102
CD8A	2.00768	1.06943	2.75213	0.695563	2.29021	1.22915
CD9	9.76941	8.40238	10.0041	8.35019	9.97306	8.40906
CD93	3.07667	3.43029	2.94375	2.84959	3.19604	3.13014
CD99L2	7.66307	6.25619	7.64406	6.7143	7.7142	6.76231
CDAN1	1.5449	2.2615	1.55888	1.861	1.99143	1.91588
CDC123	4.98665	5.69506	5.11575	5.57128	4.97578	5.82485
CDC14A	2.10016	4.10728	1.98762	3.7012	2.30537	3.93646
CDC16	5.01568	3.54324	4.79504	3.17934	4.71937	3.28452
CDC23	3.8843	2.83933	4.05333	3.16893	3.93566	3.3583
CDC25B	4.35414	3.39418	4.43272	3.54464	4.23319	3.3692
CDC26	2.22569	4.91723	2.33544	4.88209	2.40425	5.19198
CDC27	5.24533	4.98946	5.09397	5.07633	5.084	4.87092
CDC34	5.74398	4.86847	5.78578	5.04772	5.76412	4.97581
CDC37	7.29536	6.90946	7.13012	7.09928	7.31778	6.80677
CDC40	3.73812	4.2918	3.93022	3.79931	3.92112	4.1493
CDC42	7.37329	7.85969	7.41954	7.94444	7.26537	7.84603
CDC42BPA	6.09531	6.21522	6.06227	6.29887	6.02883	6.06732
CDC42EP3	5.07498	6.03591	5.05272	5.94075	5.24404	5.66115
CDC42EP4	6.93324	5.62088	6.87184	5.61162	6.81787	5.72713
CDC42EP5	4.85113	3.19365	5.1126	2.81706	4.93807	3.07717
CDC42SE1	8.44103	7.75359	8.18665	7.61122	8.30842	7.59243
CDC42SE2	7.82122	7.66486	7.74008	7.49377	7.59098	7.48257
CDC6	0.518317	0.994415	0.525579	0.484824	0.611777	0.614171
CDC7	2.44282	2.61392	2.32137	2.75967	2.40041	2.44671
CDC73	5.76578	5.15545	5.71437	5.18259	5.62426	5.00064
CDCA3	0.650396	1.42895	0.760533	0.969302	1.07188	1.3315
CDCA5	1.61039	1.11748	1.20813	1.07423	0.90593	1.02464
CDCA7L	2.96065	4.43127	2.69827	4.12151	2.8123	4.10626
CDCA8	0.454958	1.32843	0.384007	1.19193	1.86257	1.33018
CDCP1	0.532341	4.89851	0.753832	4.53293	0.499858	4.97911
CDH1	1.7727	2.46541	2.02245	2.58776	1.82523	2.9453
CDH10	2.61186	2.59071	2.97464	2.56174	2.58043	2.78504
CDH11	4.28706	6.33989	4.19065	6.89429	4.31758	6.20966
CDH12	0.780884	1.92122	1.18463	1.51881	0.730472	1.82011
CDH13	4.28472	5.33907	4.80548	6.15788	4.48953	5.51066
CDH18	1.29864	3.29515	2.0465	3.52543	1.49264	3.43098
CDH19	7.89974	6.80709	7.89718	6.6039	8.14084	6.72483
CDH2	7.10283	7.1539	7.12562	7.12959	7.11333	7.06533
CDH20	0.469008	1.29	0.576002	1.37596	0.10994	1.67374
CDH22	1.34688	0.944331	1.46967	2.75251	1.1588	1.65026
CDH23	0.399325	0.42582	0.320032	0.616931	0.266292	0.726437
CDH24	1.5437	0.840244	2.35478	0.951547	1.62249	0.806962
CDH3	0.700167	0.986043	0.463697	0.634519	0.310982	0.488539
CDH5	2.48875	3.77175	2.0496	2.90128	2.25104	3.33654
CDH6	6.21538	4.26633	6.50857	4.44888	6.1753	4.43823
CDH7	1.60165	4.15285	1.824	4.16387	2.37375	3.88259
CDH8	2.22828	4.2279	2.47175	3.57943	2.31973	4.61351
CDH9	1.22277	0.961978	1.6182	0.188035	1.25308	0.371395
CDHR1	3.59048	1.96729	2.84767	1.57303	2.98133	1.86809
CDHR3	2.23467	0.0651273	2.18232	0.0930801	2.31838	0.0105749
CDIPT	6.84921	6.06939	6.8646	6.17753	6.57541	5.72133
CDK10	4.01257	5.02788	3.99134	4.92121	4.43671	5.30615
CDK12	4.02622	4.37405	3.97237	4.1525	3.94813	4.3251
CDK13	4.4259	4.80686	4.32393	4.76512	4.46527	4.7951
CDK14	4.61536	5.19915	4.74115	4.52459	5.01154	4.99673
CDK15	0.783312	2.96826	1.3305	2.66442	1.03505	3.06384
CDK16	4.94565	5.12775	5.26299	5.30389	5.12096	5.17062
CDK17	5.77929	4.95075	5.45427	4.64467	5.61809	4.721
CDK18	4.2976	3.40948	4.24946	4.0295	4.28407	3.81915
CDK19	4.4882	5.07122	4.50637	4.52724	4.42458	4.81471
CDK2	2.16225	2.52382	2.525	1.97297	2.01745	2.18199
CDK20	4.02062	4.10962	3.94341	4.53833	3.66433	4.02808
CDK2AP1	7.94183	7.2761	7.79573	7.27875	7.85665	7.29668
CDK2AP2	5.6879	6.28927	6.04014	6.40601	5.83213	5.86277
CDK4	4.63907	5.71198	4.47819	5.66939	4.75225	5.81698
CDK5R1	4.20532	4.65173	4.69158	4.68517	4.22479	5.07465
CDK5R2	5.30013	3.81691	5.553	3.87968	5.19937	4.31313
CDK5RAP3	1.67914	3.95225	2.15352	4.25661	2.04292	4.09261
CDK6	5.54032	4.74329	5.52755	4.61962	5.28455	4.60236
CDK9	5.51859	5.48655	5.28598	5.56078	5.53502	5.79317
CDKL1	2.87302	2.79382	2.3587	3.45204	2.3779	3.08846
CDKL2	3.90922	4.00352	4.32734	4.32412	4.25922	4.10641
CDKN1A	6.53996	2.5388	6.83183	2.72461	6.63362	2.72566
CDKN1B	7.25042	7.5145	7.21766	7.7887	7.10971	7.82411
CDKN2AIP	3.20416	3.6317	3.38343	3.32132	3.42485	3.5879
CDKN2AIPNL	4.85304	5.84376	5.35338	5.97941	5.05067	5.66338
CDKN2B	2.34812	2.81369	2.64732	2.1064	2.44758	1.8154
CDKN2C	2.64546	3.93996	2.14996	3.64939	3.23575	3.06764
CDKN2D	6.06148	5.02224	5.91797	5.2043	5.31702	5.45536
CDKN3	3.38997	2.21615	3.10115	2.45996	3.47657	2.2425
CDO1	4.65871	3.66078	4.7635	4.17077	4.69559	3.72534
CDON	3.62675	5.09923	3.77036	4.52159	3.94162	4.85546
CDPF1	2.82818	4.0045	3.34648	4.08385	3.28931	4.33338
CDR2	4.36149	5.0001	4.22948	5.04175	4.29737	5.33792
CDR2L	5.64636	5.71923	5.45863	5.71377	5.37664	5.7637
CDS1	2.31999	1.20332	2.73456	1.14922	2.61445	1.95328
CDS2	8.31836	7.62574	8.41287	7.89245	8.25471	7.78086
CDV3	7.79632	7.36599	7.45462	7.34284	7.69156	7.53768
CDYL2	5.51016	3.40017	5.52715	3.76691	5.43498	3.53932
CEBPA	1.19353	4.67369	0.501098	4.67591	0.863417	4.67797
CEBPB	5.47603	4.01639	5.42638	3.91848	5.78819	3.71071
CEBPD	7.79698	5.76347	8.75601	6.01556	8.59354	5.43246
CEBPG	6.07256	6.54527	6.36244	6.51284	6.24771	6.16874
CEBPZ	4.53658	4.52684	4.37763	4.65934	4.41597	4.50845
CEBPZOS	7.00086	6.83483	6.80256	6.84189	6.97192	6.70963
CELF2	6.32349	6.29208	6.03669	5.97267	6.23003	5.85478
CELF3	6.27104	5.68358	6.54598	6.06804	6.42899	6.07478
CELF4	6.80775	5.57306	6.67681	5.90496	6.53603	5.91111
CELF5	4.15608	3.64021	4.228	3.81319	3.89916	4.32287
CELF6	0.170511	4.0707	0.308466	4.12343	0.126423	4.49843
CELSR2	4.51171	2.96258	4.61043	3.17833	4.64075	3.27311
CELSR3	2.70655	2.78809	2.84829	3.33613	2.68479	3.3165
CEMIP	2.8844	0.260028	2.89053	0.58731	2.82459	0.652971
CEND1	8.06036	6.86739	8.03132	7.58613	7.8236	7.38779
CENPC	4.37345	4.14268	4.21723	3.91145	4.49482	4.10794
CENPH	1.68419	1.56223	1.84439	1.98072	1.77383	2.027
CENPI	0.497829	1.77237	0.586873	1.69641	0.284083	1.64817
CENPJ	2.05495	2.73235	2.3134	2.50412	2.25789	2.85048
CENPK	1.04485	3.71014	1.13478	3.51922	1.00164	3.11546
CENPP	2.89412	2.22776	2.89978	2.20272	3.09928	1.94318
CENPQ	2.17259	2.77688	3.08129	3.08462	2.90356	2.70973
CENPS	1.1417	4.2655	1.10217	3.55766	0.72987	3.94003
CENPT	4.37069	0.329953	4.2101	0.589897	4.06201	0.872588
CEP104	4.1765	3.75958	4.14406	3.96435	4.1484	3.79156
CEP112	3.6446	3.97226	3.65668	4.20492	3.72294	4.12399
CEP120	4.23344	4.81902	4.40086	4.77611	4.46429	4.8503
CEP128	2.38689	3.61891	2.42608	3.3486	2.42675	3.66679
CEP135	1.9344	3.4297	2.33438	3.41426	2.4377	3.51952
CEP152	1.47753	3.84136	1.33025	3.75605	1.89205	3.95291
CEP162	2.50931	3.41313	2.29979	3.40658	2.65456	3.14932
CEP164	3.2335	2.67382	3.22483	2.684	3.28698	2.71754
CEP170	4.35606	5.65468	4.38979	5.74145	4.18465	5.59903
CEP19	3.87489	5.48378	3.95311	5.16974	4.04993	5.0514
CEP250	3.71224	3.3696	4.07566	3.41092	4.00547	3.06626
CEP295	2.40415	3.54145	2.46249	3.42353	2.57878	3.12022
CEP41	4.42252	3.60667	4.58782	3.85661	4.49564	4.25219
CEP57L1	3.49281	1.545	3.22653	1.46197	3.04269	1.56182
CEP63	4.49816	4.61172	4.26205	4.63051	4.67344	4.63799
CEP68	4.88364	5.27639	4.89071	5.39789	5.09746	5.33733
CEP70	4.24669	4.03768	4.43046	4.04255	4.45949	3.83414
CEP76	2.07036	2.10456	2.0712	1.91269	1.87323	2.25813
CEP78	3.49412	2.81131	3.64516	2.46067	3.67133	2.47796
CEP85	2.72474	2.41032	2.90802	2.90353	2.70163	2.4777
CEP85L	4.82442	4.58142	4.6195	4.41021	4.64597	4.43439
CEP95	3.67418	3.84875	3.48062	3.44223	3.66264	3.723
CEP97	4.24973	3.74777	4.26559	3.85307	4.22641	3.59239
CEPT1	4.39734	4.67174	4.53267	4.80204	4.47659	4.59672
CERCAM	4.51961	3.65301	4.62547	3.66768	4.55406	3.63223
CERK	6.18307	5.39159	6.24528	5.36124	6.0832	4.97839
CERS2	6.16201	5.28523	6.08495	4.97644	6.03339	5.12426
CERS4	4.96666	4.84053	5.12106	4.80599	4.95509	5.17201
CERS5	4.93602	4.02857	4.80614	4.20724	4.56595	3.936
CERS6	7.21755	5.56655	7.05815	5.80581	7.02152	5.75485
CETN2	6.19159	5.72703	6.13704	5.61534	6.10874	5.86949
CFAP20	6.87355	5.533	6.88669	5.48965	6.55354	5.31422
CFAP36	6.11149	6.51571	6.12919	6.35797	6.12741	6.41457
CFAP45	0.706051	1.12355	1.22258	0.460991	1.28539	0.473554
CFAP58	2.8597	0.300177	2.97271	0.324695	3.35917	0.406595
CFAP61	0.611602	1.64653	0.949303	1.88697	1.05762	2.02725
CFAP69	2.16727	3.39056	1.98102	3.22475	2.3859	3.20519
CFAP70	1.70847	1.25063	1.74013	1.52108	1.80631	1.24263
CFAP74	0.0115835	0.74324	0.156997	0.885779	0.0395698	1.20491
CFD	1.72035	4.90613	1.98382	4.49538	2.19471	4.42672
CFDP1	6.00119	7.7143	6.12703	7.86653	6.01383	7.66628
CFL2	7.33201	7.24609	7.4593	7.57159	7.33579	7.02005
CFLAR	6.42895	5.37769	6.23722	5.31767	6.45011	5.30643
CFP	0.373142	2.75495	0.395285	2.09785	0.275483	2.06446
CGAS	0.881021	2.2396	2.23885	1.47756	1.84622	2.14643
CGGBP1	7.74844	7.25086	7.66448	7.22535	7.6885	7.04044
CGNL1	5.20162	5.22839	5.18366	5.06074	5.64872	5.00442
CGRRF1	3.89712	3.30318	3.71202	3.75455	3.79935	3.40744
CH25H	1.63979	3.07292	2.27905	3.52845	2.47201	2.18169
CHAC1	2.43334	2.57164	2.25936	2.96134	1.78383	3.13737
CHAC2	2.74702	2.7681	2.0523	2.79253	1.94777	3.31648
CHAD	0.214639	1.96538	0.546468	1.56174	0.65012	1.78218
CHAF1A	2.0578	2.03156	2.03018	1.78515	2.30662	1.43022
CHAF1B	1.59893	2.4529	1.6453	1.99178	1.9102	2.96474
CHAT	2.73001	4.36246	3.11608	4.79959	3.25347	4.84547
CHCHD1	4.66145	5.23767	5.07959	5.24335	4.8899	5.29173
CHCHD10	5.76064	5.46983	5.55683	5.9506	5.44976	5.99978
CHCHD2	7.21631	6.64652	7.28932	6.56813	7.06886	6.82074
CHCHD3	5.37206	5.96111	5.23487	5.97726	5.10288	5.99212
CHD1	4.82101	4.9423	4.33606	4.76459	4.65679	4.67753
CHD1L	0.526427	3.75788	0.69434	3.58566	0.254912	3.83768
CHD2	5.03631	5.44886	4.77337	5.45267	5.04048	5.33253
CHD3	5.9136	6.66006	6.00578	6.67466	6.09483	6.76126
CHD4	1.59851	5.87925	1.50878	5.96631	1.67153	5.83056
CHD5	5.27773	5.29058	5.19367	5.50308	5.13191	5.76021
CHD6	4.68143	4.57342	4.64319	4.58118	4.80515	4.4781
CHD7	4.36165	4.08104	4.32099	4.03408	4.60387	4.22299
CHD8	4.26427	4.81109	4.40241	4.75336	4.41952	4.76205
CHD9	4.86322	5.15162	4.8058	5.12055	4.94391	5.06818
CHDH	3.03863	3.58458	2.81627	2.77868	3.16581	3.16571
CHEK1	2.01154	1.06522	1.76986	0.615566	1.38163	0.756442
CHERP	3.9138	4.7917	3.96919	4.5627	4.26238	4.80222
CHFR	3.26019	4.29026	3.2924	4.41961	3.61881	4.46677
CHGA	7.32775	5.22571	7.2329	5.02171	7.27076	5.62993
CHGB	8.63897	6.39669	8.17501	6.56609	8.04358	6.64393
CHIC1	5.89963	6.40437	6.14369	6.70895	5.97222	6.35454
CHIC2	4.93334	5.97164	5.03992	5.61275	5.18349	5.72714
CHKA	4.31746	3.4071	4.26078	3.82362	4.21637	3.72285
CHL1	8.08612	7.99191	7.79619	8.28326	7.79049	7.98967
CHM	4.66803	3.97286	4.73843	4.23664	4.83034	4.14964
CHML	3.99568	4.08757	4.36742	4.32729	4.32484	3.9395
CHMP4B	7.48334	8.22546	7.32308	8.37932	7.39626	8.23873
CHMP5	6.90066	7.0194	6.98339	7.10902	6.86789	7.00261
CHMP6	4.3944	5.32964	4.66021	5.49137	4.69461	5.46873
CHMP7	5.06383	5.51827	5.05664	5.36949	4.80089	5.62847
CHN1	5.33984	6.25206	5.86578	6.24452	5.66169	6.16391
CHORDC1	5.12154	6.19025	5.34981	6.62266	4.93869	6.27773
CHPF	5.11884	5.22646	5.0436	5.21383	5.00913	5.4187
CHPF2	3.88689	4.28155	3.90654	4.09532	3.66609	4.13696
CHPT1	5.69751	5.40578	5.5708	5.25259	5.64044	5.0622
CHRD	1.63816	2.62455	1.50508	2.53064	1.60142	2.27826
CHRDL1	3.01767	5.88665	2.95246	5.5905	3.31744	5.36044
CHRDL2	0.864571	3.88657	0.682579	2.64744	0.423184	3.63904
CHRM2	4.56741	4.76652	4.75469	5.17953	4.20906	4.81114
CHRM3	4.57631	3.30349	4.39212	3.339	4.60878	3.71723
CHRM4	5.93628	4.89223	6.12781	5.23259	6.19366	5.29154
CHRNA3	8.63987	8.50381	8.70862	8.74463	8.46939	8.69415
CHRNA5	2.20984	2.60565	2.26372	2.48627	1.78128	3.19257
CHRNA7	4.04557	8.25117	4.17036	8.11748	3.70012	8.31082
CHRNB2	4.92483	5.08511	5.13699	5.44327	4.9726	5.60647
CHRNE	1.3248	0.435304	1.44872	0.753006	1.04334	0.730766
CHST1	2.40354	3.55407	2.48558	3.53448	2.32466	3.72155
CHST10	3.5544	4.69296	3.5135	4.47727	3.44348	4.66493
CHST11	5.90482	5.36266	5.6647	5.33143	5.62228	5.5536
CHST12	4.76625	2.82379	4.7744	3.1214	4.79086	3.14382
CHST15	2.42229	2.5474	2.87286	3.15979	2.89822	2.39677
CHST2	3.05104	3.10847	2.95808	3.49384	2.82622	3.01654
CHST3	4.81685	4.96158	4.67238	4.91696	4.74731	4.83615
CHST7	2.47678	2.17851	2.17703	1.88722	2.03158	2.63419
CHST8	2.33168	2.70956	2.13097	3.37354	1.99833	3.40585
CHST9	4.91173	6.01039	5.5587	5.67069	6.11805	5.95205
CHSY1	3.16965	3.61632	3.13413	3.19225	3.39051	3.39673
CHSY3	0.951858	0.990799	0.941336	0.625626	1.47343	0.686496
CHTOP	5.7211	6.33698	5.87311	6.53579	5.94969	6.31147
CHURC1	7.60092	6.48144	7.49746	6.62096	7.48081	6.35722
CIAO1	6.27438	6.02303	6.17247	6.02828	6.13593	6.07337
CIAPIN1	4.47168	4.51851	4.93326	4.70143	4.68417	4.4932
CIART	2.90775	2.28437	2.39237	2.57096	2.60278	2.46286
CIB1	4.13819	3.67614	4.28976	3.65753	4.18372	4.16997
CIB2	4.66274	3.40504	4.85805	4.41733	4.64168	3.88657
CIC	4.21814	4.38175	4.13162	4.32134	4.20819	4.46607
CIITA	2.57105	3.14612	2.24082	3.04611	2.58222	3.04314
CILP	2.61166	5.1443	2.29408	3.58379	2.37022	4.54007
CILP2	0.44121	0.461697	0.333041	0.811488	0.212669	0.242567
CIP2A	2.04733	1.62203	1.95338	1.26222	1.77188	0.688282
CIPC	5.47071	6.20993	5.56112	6.21568	5.55117	6.08435
CIR1	5.28221	5.67754	5.1753	5.65083	5.33668	5.25613
CISD1	6.89353	7.08445	6.97635	7.31474	6.65221	7.02089
CISD2	6.12103	5.57662	5.88935	5.79602	5.82479	5.52309
CISD3	5.60103	4.48416	5.81256	4.80155	5.63835	4.76546
CISH	1.24718	2.84785	2.60188	3.02766	2.18238	3.09628
CIT	5.6927	2.14784	5.40785	2.37495	5.81922	2.19916
CITED1	1.36911	3.47028	0.687258	3.09166	0.717214	3.6305
CITED2	6.83668	7.4169	6.83415	7.29898	7.32823	7.53032
CKAP2	3.5668	1.97175	3.86719	1.42029	3.77954	1.60555
CKAP4	4.94068	4.89675	5.15699	4.81218	4.93686	4.61975
CKAP5	5.31328	5.11263	5.16606	5.13905	5.20051	5.19423
CKMT1B	1.50137	6.51102	1.91377	6.47837	2.23999	6.72273
CKMT2	1.59273	0.457975	1.6904	0.651671	1.39071	0.777936
CKS2	2.71313	3.35186	3.20314	3.954	3.03329	3.02505
CLASP1	6.05505	5.73723	6.10374	5.84932	6.09132	5.9489
CLASP2	6.90607	6.15948	7.03732	6.33928	6.90102	6.32778
CLCC1	5.47008	5.40359	5.28045	5.21483	5.36989	4.97547
CLCF1	2.83291	0.769223	2.11114	0.623655	1.86489	0.0936367
CLCN1	0.342678	3.32346	0.0859228	2.82166	0.11139	2.97957
CLCN2	1.06584	1.64146	1.28649	1.48341	1.10814	1.91834
CLCN3	6.47751	5.43272	6.47645	5.43845	6.48507	5.56431
CLCN4	3.16328	3.6501	3.27863	4.14736	3.36884	3.86187
CLCN5	3.6687	2.3602	4.12365	2.36373	3.93653	2.35334
CLDN1	2.27349	2.71253	3.04297	2.41804	0.888253	0.806849
CLDND1	6.53769	6.44198	6.42936	6.29541	6.59224	6.39512
CLEC11A	2.97165	2.80612	2.57481	2.36396	2.78831	2.74732
CLEC14A	0.355269	4.42198	0.809101	4.09491	0.748972	4.33984
CLEC16A	3.68195	3.61795	3.4758	3.63731	3.75191	3.89989
CLEC2B	3.33324	1.52531	2.35722	1.24276	2.77433	1.76361
CLEC2L	3.04584	3.56805	2.5413	2.5674	2.27903	3.37908
CLEC3B	1.11358	5.71505	2.53088	4.49093	2.77509	5.13729
CLEC7A	2.72636	0.763328	1.52783	0.961644	2.5544	0.53389
CLGN	4.34697	3.53703	4.58428	3.5022	4.68468	3.65948
CLHC1	2.88957	1.44383	2.71904	1.22162	2.79944	1.41192
CLIC1	7.18006	6.39226	7.03371	6.51241	7.05524	6.25099
CLIC4	8.79293	8.71657	8.55571	8.61194	8.59835	8.39531
CLIC5	0.873748	2.80864	1.48574	2.18975	1.19827	2.76581
CLINT1	5.11776	5.45381	5.07307	5.47656	4.94418	5.47652
CLIP1	5.63572	4.85518	5.44126	4.91713	5.5775	4.76191
CLIP2	6.71753	5.92832	6.48595	6.31514	6.62923	6.24578
CLIP3	8.17474	7.66187	8.30163	7.91378	8.23756	7.88165
CLIP4	4.9833	3.92682	4.92036	4.28424	4.99848	4.30197
CLK1	5.84751	5.64676	5.81828	5.68417	5.99051	5.25665
CLK2	3.87242	4.32529	3.33154	4.34491	3.74166	4.26599
CLK3	4.27587	4.24291	4.52334	3.96845	4.49996	4.50194
CLK4	4.21119	5.38159	4.20177	5.22111	4.65651	5.07806
CLMN	5.25151	3.97652	5.10543	3.58063	5.24359	4.02232
CLN3	0.406788	2.53006	0.681809	2.74101	0.282202	2.46002
CLN5	4.46517	5.54449	4.5157	5.73541	4.52889	5.67883
CLNS1A	6.99375	6.53605	6.74623	6.24656	6.83993	6.2921
CLOCK	5.05648	5.28462	5.04667	5.35862	4.93872	5.27901
CLP1	2.56023	2.13232	2.4461	2.09938	2.38624	2.04224
CLPB	5.03866	3.5953	4.91798	3.75724	4.81957	3.71428
CLPP	4.08596	3.71477	4.33638	4.41234	4.30765	4.04193
CLPTM1L	4.85114	4.99951	4.96671	5.08242	4.90775	5.07344
CLPX	4.67742	5.23793	4.56804	5.12456	4.69932	5.03908
CLSPN	0.576882	2.19501	0.578315	1.5608	0.524995	2.03801
CLSTN1	7.87998	7.31147	7.84913	7.42287	7.87267	7.4459
CLSTN2	5.61203	1.20552	5.14779	1.5091	5.24395	1.26487
CLTA	7.12579	7.59242	7.02923	7.74982	7.08001	7.558
CLTB	7.70596	7.5753	7.72848	7.78239	7.67128	7.72438
CLTC	7.26967	7.09583	7.19118	7.26602	7.1201	7.1591
CLTRN	0.388204	1.68407	0.0924941	1.83984	0.74626	1.60638
CLU	11.3385	10.4995	11.0907	10.4909	11.2923	10.6018
CLUAP1	4.66911	4.7033	4.61657	4.71903	4.90898	4.83574
CLUH	3.90081	3.75022	3.88857	3.8335	3.75758	3.79764
CLVS2	7.38495	5.53473	7.24478	5.91172	7.11143	5.75231
CLYBL	2.54204	3.2839	2.81589	2.33474	2.77013	2.82346
CMAS	5.39517	4.89607	5.8561	5.01503	5.31138	4.98999
CMBL	3.95485	3.7866	4.1525	3.99899	3.97546	4.22139
CMKLR1	3.66695	5.4082	3.26756	5.08647	3.86994	5.50758
CMPK1	7.40174	7.18486	7.40715	7.29733	7.24682	7.14763
CMPK2	3.69832	3.93642	2.88477	3.66106	3.50784	4.03833
CMSS1	5.28878	4.08366	5.25132	4.01226	5.11493	4.22178
CMTM3	4.95778	4.93356	4.77688	4.16048	4.8033	4.41914
CMTM4	6.37037	5.56666	6.47751	5.46998	6.32473	5.56918
CMTM6	5.81893	4.15817	5.68534	4.69818	5.50401	3.98823
CMTM7	2.12464	4.2347	1.62755	3.79503	2.55042	4.3028
CMTM8	0	3.75538	0.428332	3.13734	0.38118	2.82856
CMTR1	4.53841	3.75191	4.40038	3.96373	4.62911	3.84752
CMTR2	3.17685	3.56063	2.88927	3.54617	3.0743	3.37627
CNBP	8.79691	9.25756	8.7212	9.19309	8.77335	9.13144
CNDP2	5.96089	5.36096	5.94902	5.66258	5.91731	5.50089
CNEP1R1	4.60787	5.30774	4.49805	5.41906	4.36467	5.13957
CNGA3	3.59796	5.40433	2.37988	5.55232	3.07787	5.69651
CNIH1	7.3426	7.67406	7.49883	7.88145	7.40159	7.66445
CNIH3	4.414	0.702395	3.92702	0.480734	4.03608	0.814087
CNKSR2	4.12931	4.00632	3.787	4.36031	4.13206	4.40762
CNKSR3	3.53581	3.00173	3.61716	2.98905	3.23519	2.98066
CNMD	0.0145302	6.15526	0.774101	5.43751	1.25283	6.32948
CNN1	5.80917	8.39524	6.0479	8.85011	7.25351	7.77414
CNN3	8.9248	8.59536	8.62741	8.43972	8.703	8.3647
CNNM1	1.9066	2.71988	2.35921	2.84345	2.3687	2.8231
CNNM2	3.66385	3.30192	3.71789	3.69763	4.00398	3.87533
CNNM4	3.30347	3.07726	3.51237	3.10822	3.57785	3.37964
CNOT1	4.46804	4.8141	4.41067	4.81231	4.42964	4.6065
CNOT10	3.17283	3.51466	3.07112	3.49598	3.40011	3.39094
CNOT11	3.88207	4.42989	3.81525	4.03042	3.68788	4.2999
CNOT3	4.11697	4.64405	4.16748	4.42527	4.25918	4.64326
CNOT4	4.90767	5.02761	4.78717	4.94464	4.838	5.01976
CNOT6L	4.59793	5.23399	4.54025	5.18827	4.67444	5.24439
CNOT7	6.10958	6.73835	6.3012	6.70112	6.08545	6.62686
CNP	7.69436	6.79828	7.65322	6.72065	7.63432	6.95783
CNPY3	5.37129	4.34501	5.25706	4.24847	5.43317	4.9804
CNPY4	4.26192	4.89985	4.07861	4.64399	3.8893	5.01723
CNR1	7.87334	4.53225	8.01751	4.86328	7.8173	4.89743
CNRIP1	6.41595	6.94227	6.73308	7.12072	6.67669	6.88057
CNST	5.43424	5.10576	5.26107	5.22046	5.2587	5.11193
CNTFR	3.43	4.57899	4.83406	4.93215	4.42825	4.6737
CNTLN	3.1638	4.19037	3.05676	3.93516	3.29282	3.85588
CNTN1	5.89596	7.2021	6.32816	7.46076	6.27055	7.44464
CNTN2	6.06601	4.43821	5.98706	5.04294	6.07022	4.89203
CNTN3	1.96394	4.45172	2.27741	4.64586	1.95574	4.73623
CNTN4	4.33295	5.0558	4.78109	5.06982	4.51664	4.95379
CNTN5	2.83358	0.918618	2.95396	1.03562	2.89266	1.36511
CNTNAP3B	0.167217	1.42893	0.186175	1.10246	0.114311	1.84517
CNTNAP4	0.0267907	1.63361	0.273848	1.84625	0.165654	1.66776
CNTNAP5	5.22772	3.18416	5.08578	2.91221	5.16204	3.66037
CNTROB	3.38063	2.57811	3.48521	2.54906	3.15677	2.53813
COA4	5.98818	4.57222	5.77203	4.44865	6.28691	4.29193
COA6	4.74228	4.0976	4.80659	4.65502	4.70473	4.87773
COA7	5.24846	2.0233	5.13957	2.14654	4.99874	3.02688
COASY	3.66678	2.95919	3.72299	3.30574	3.62366	3.46741
COBLL1	2.1068	3.51258	1.92748	3.0563	2.20978	3.43719
COCH	2.12965	3.8059	2.49332	2.39204	2.40744	3.67543
COG1	3.49711	4.75859	3.48625	4.72948	3.70076	4.80286
COG2	3.81973	4.23155	3.47666	3.76579	3.69609	4.1782
COG4	4.30167	4.14283	4.43139	3.94947	4.38718	4.24247
COG5	4.80525	4.48483	4.95091	4.50302	4.85488	4.54355
COG7	2.93179	3.71256	2.85236	3.49958	3.46309	3.85126
COG8	2.66739	3.67336	2.77612	3.56058	2.83823	3.51154
COIL	3.41611	3.46991	3.51733	3.26572	3.12003	3.61567
COL11A1	4.1616	3.58532	4.04941	2.91366	4.14901	3.69968
COL11A2	0.827551	0.190041	0.696092	0.100108	0.594588	0.143475
COL12A1	7.24771	8.38186	7.26938	7.9778	7.50877	8.3006
COL16A1	5.42758	6.42112	5.41485	6.34418	5.7533	6.42813
COL18A1	7.15374	5.83094	6.78064	5.60423	6.9402	5.83238
COL1A1	5.96232	9.50926	6.08937	10.0604	6.06655	8.96609
COL1A2	7.33079	9.01344	7.27112	9.48619	7.50999	8.60822
COL21A1	5.152	2.54921	5.19046	1.64677	5.5798	2.27607
COL22A1	3.91365	2.06564	4.07439	1.64638	3.90744	2.33172
COL23A1	0.238284	3.68052	0.474947	3.74393	0.0977608	3.52041
COL25A1	1.52256	0.721026	1.84603	1.47753	1.06849	0.568949
COL2A1	0.0917452	3.70499	0.0442516	2.84567	0.314919	4.35204
COL3A1	5.55149	10.4971	6.45381	10.8286	6.18524	10.2653
COL4A3BP	6.07868	5.23324	6.12847	5.49263	6.03245	5.03359
COL4A4	0.987859	0.338433	1.20948	0.0637069	1.20018	0.0237953
COL4A5	3.44502	1.46106	3.47441	1.37518	3.8015	1.4734
COL5A2	5.48804	6.79503	5.7039	6.88804	5.72089	6.66822
COL5A3	3.06092	4.42943	2.72987	4.39604	2.84376	4.33022
COL6A1	6.69393	7.76646	6.81644	7.80819	7.08988	7.34464
COL8A1	3.55388	5.43944	3.76698	5.20251	3.32728	4.93345
COL8A2	1.58323	1.72462	1.75112	0.92262	2.43784	1.4861
COL9A3	4.66118	6.66968	5.00022	6.05253	4.88359	7.10291
COLEC10	0.386616	3.78013	0.490458	4.11717	0.0662339	3.4894
COLEC12	3.15822	4.5327	2.98695	4.35622	3.85029	3.8846
COLGALT1	4.12083	4.35278	3.87558	4.58338	4.02028	4.48317
COLGALT2	3.84624	3.36108	4.30636	2.44311	4.47639	3.3661
COLQ	4.32058	3.03956	4.53635	3.86298	4.37127	3.13924
COMMD1	4.95686	5.42173	5.16524	5.32404	4.86156	5.42584
COMMD2	5.45069	4.92232	5.14093	5.04019	5.32911	4.87618
COMMD3	2.92922	5.316	2.8397	5.86427	3.22313	5.70436
COMMD4	4.05136	4.79155	3.94288	4.97318	4.40016	4.8086
COMMD9	4.92612	2.89186	4.77373	2.90694	4.67703	3.61978
COMP	3.28365	5.70252	1.77007	3.6116	2.78938	5.24767
COMTD1	2.90599	5.39174	3.121	5.51121	3.08246	5.34995
COP1	3.81484	4.24874	3.8654	4.50651	4.08947	4.28909
COPB1	5.18173	5.01686	5.41291	4.98578	5.07678	4.82541
COPB2	5.68097	5.78056	5.61467	5.78069	5.57623	5.7813
COPE	5.56735	3.59706	5.5964	3.52618	5.48092	3.40129
COPG2	3.64517	4.67267	3.85473	4.73189	3.64104	4.81134
COPS2	6.58273	6.50918	6.58995	6.75394	6.67154	6.39756
COPS7A	6.10604	5.22814	6.23907	5.60185	5.89614	5.76857
COPS7B	4.32238	4.11762	4.23975	4.40371	4.2362	4.72486
COPS8	6.49438	5.68099	6.57023	5.62787	6.58577	5.47254
COPZ2	3.41139	5.38306	2.94588	5.44685	3.51772	5.55555
COQ10A	3.20325	2.86514	2.94449	2.15284	3.48725	2.63049
COQ10B	5.42182	4.89393	5.48856	5.05965	5.45035	4.93391
COQ4	4.66773	4.33976	4.7319	4.39092	4.752	4.62645
COQ5	4.44769	4.57005	4.47726	4.79715	4.70309	4.31185
COQ6	2.84601	2.8927	2.79523	2.64024	3.15477	2.78866
COQ7	5.34352	4.0223	5.01404	3.92581	5.35677	4.31172
COQ8A	4.34559	4.35845	4.52107	4.45389	4.57253	4.41118
COQ9	4.5469	4.16956	4.73165	4.04188	4.84981	3.83277
CORO1A	4.54471	3.84985	4.6058	4.43926	4.45311	4.2309
CORO1B	5.23518	5.08809	5.13333	4.90764	5.1732	4.85868
CORO1C	6.68552	7.05708	6.56013	6.95578	6.71794	7.03655
CORO2A	5.72498	4.55478	5.44753	5.08484	5.35775	5.13644
CORO2B	6.56806	6.22004	6.45407	6.48849	6.40123	6.39476
CORO6	2.37095	0.517475	2.79435	0.893084	1.78658	0.815037
COX10	3.11705	2.21942	3.18205	2.6624	3.01438	2.41506
COX11	5.73478	3.86524	5.74326	3.81741	5.65679	4.0951
COX15	4.1549	4.70976	4.08494	4.59801	4.0903	4.76366
COX16	3.43971	2.69635	3.08848	2.04858	2.53779	2.93544
COX17	6.65734	8.13429	6.91636	8.38868	6.61457	8.02466
COX18	3.60894	3.33188	3.83198	2.84003	3.75992	3.38359
COX19	5.26675	6.09155	5.19464	6.1393	5.4932	5.66512
COX20	6.88033	5.71307	6.95213	6.05773	6.90606	5.88903
COX4I1	9.18898	8.13101	9.26585	8.32348	9.0159	8.0399
COX5A	5.8168	6.45526	5.86351	6.85845	5.74376	6.56082
COX5B	8.17094	7.20725	8.18689	7.5331	7.79935	7.50894
COX6A1	6.09495	8.48002	6.31884	8.69911	6.38006	8.45786
COX6A2	2.27159	4.83837	2.16343	5.12813	1.74121	5.17269
COX6B1	8.22659	8.32059	8.29342	8.54352	8.04399	8.3357
COX7A1	5.16321	5.92334	5.42933	6.10982	4.58855	6.16238
COX7A2	7.24223	6.61456	7.3629	6.85555	6.95513	6.91696
COX7A2L	7.33156	7.06162	7.43623	7.0685	7.32809	7.10826
COX7B	7.66438	7.1826	7.99998	7.40603	7.77854	7.18599
COX7C	9.42785	10.2412	9.55084	10.4135	9.50746	10.2111
COX8A	6.98119	8.05198	6.78157	8.0101	6.88154	8.15475
CPD	4.54742	5.24541	4.68823	5.1501	4.57941	5.12145
CPE	7.72094	6.83631	7.73727	7.00579	7.59807	7.1051
CPEB2	5.33945	4.59104	5.29283	4.81854	5.1313	4.57434
CPEB3	5.21158	4.79013	4.95251	4.87505	5.10173	5.05736
CPEB4	6.57829	6.0032	6.43705	6.13401	6.13559	6.3262
CPED1	3.24213	4.45518	2.97195	4.03641	3.20915	4.00557
CPLX1	5.65574	6.64142	5.81484	7.73811	5.51266	7.29262
CPLX2	10.0309	8.36026	9.63392	9.12162	9.44957	8.62714
CPM	2.53034	3.34571	1.79873	2.8869	2.59037	2.36167
CPNE2	5.70874	6.2765	6.03321	6.60297	5.94963	6.45566
CPNE4	4.12457	3.89927	5.44926	5.44294	4.88764	4.93887
CPNE5	4.55558	3.11316	5.02175	4.57805	4.66943	3.80195
CPNE6	4.45691	1.15042	4.77244	2.83743	4.54508	1.74743
CPNE8	4.08424	4.30987	4.50305	4.45918	4.6487	4.55429
CPOX	3.24773	4.5915	3.05651	4.58614	3.0279	4.42912
CPPED1	5.33505	4.37429	5.14309	4.35727	5.26678	4.41116
CPQ	5.10279	4.35996	5.19549	3.72452	5.31962	3.92644
CPSF2	4.79957	4.06684	4.80513	4.1623	4.73024	4.22117
CPSF3	3.79494	4.50741	3.91631	4.55499	3.89304	4.61322
CPSF4	3.12616	3.14194	3.5918	3.01978	3.25653	2.46808
CPSF6	5.78483	6.64555	5.82285	6.66587	5.80974	6.27151
CPSF7	5.56084	5.44419	5.39681	5.37274	5.60066	5.32208
CPT1A	6.14019	5.23792	6.20273	5.38391	6.06894	5.56175
CPT1B	0.0502129	1.60533	0	1.85897	0.372676	1.56359
CPT1C	3.78888	0.204639	4.01978	0.62026	3.83087	0.602082
CPT2	2.93412	2.90056	3.01854	2.52922	2.93244	2.51044
CPVL	3.12903	0.0343268	3.00983	0.419489	3.22865	0.0502009
CPXM1	0.213249	1.64984	0.11543	2.07611	0.00702554	1.10352
CPXM2	0.844633	7.57216	1.30955	7.63123	1.74595	7.59003
CRABP1	8.06564	5.58754	8.09093	6.38375	7.59092	5.577
CRABP2	3.53634	2.35978	2.85756	1.32698	2.15502	1.09937
CRACR2A	0.948115	1.37334	0.729764	1.72907	1.12428	1.56467
CRACR2B	1.02298	1.83642	1.15044	1.48017	0.44551	1.8392
CRAMP1	2.70483	3.53932	2.59397	3.65269	2.68916	3.45656
CRAT	4.96417	5.32812	4.76691	5.48348	4.79529	5.42353
CRB1	1.70373	0.142549	1.542	0.0166229	1.41116	0.100816
CRB2	1.75022	0.186709	0.969532	0.401258	1.06396	0.270408
CRCP	6.47041	7.40937	6.51101	7.57963	6.20935	7.55559
CREB1	6.21519	6.46004	6.17619	6.5675	6.07959	6.47294
CREB3	5.14205	5.31949	5.16228	5.33221	5.00393	5.32222
CREB3L1	2.5123	3.87239	2.73021	3.93231	2.62075	3.8508
CREB3L2	6.52312	7.1698	6.28747	6.68387	6.38469	6.96174
CREB3L4	1.65418	0.292038	1.48443	0.357888	0.822684	0.398085
CREB5	6.00915	6.04217	5.64502	5.23078	5.66251	5.75718
CREBBP	4.65063	5.32553	4.6464	5.24452	4.9864	5.3413
CREBL2	7.82298	6.90446	7.78372	7.00433	7.78999	6.79358
CREBRF	5.65216	5.46973	5.73344	5.65727	5.77747	5.31543
CREBZF	5.92536	6.1674	6.0541	6.2482	6.2508	6.05449
CREG2	4.17141	3.83582	4.39662	3.64789	3.94886	3.59511
CRELD1	5.93025	5.21107	6.197	5.88079	4.30028	5.62004
CREM	5.321	3.7789	5.04224	3.73317	5.15382	3.75874
CRHBP	1.85407	1.00942	2.35387	0.0770536	2.27668	0.752282
CRIM1	3.20376	4.87726	3.15212	4.1432	3.8999	4.42301
CRISPLD1	6.04389	1.63344	6.16099	0.464252	6.23532	1.27721
CRISPLD2	6.62863	7.36603	7.07143	7.29602	7.277	7.11086
CRK	6.89674	8.34957	6.74272	8.44681	6.69367	8.37887
CRKL	6.81259	6.89873	6.84003	6.75849	6.75592	6.88209
CRLF1	5.67924	3.80408	5.50592	3.8134	5.29205	3.97202
CRLF3	3.16147	5.0332	2.88547	5.24989	2.98286	5.0411
CRLS1	2.25166	4.15982	1.81297	4.57341	1.8982	4.44278
CRMP1	6.47555	5.89893	6.65439	6.35214	6.50517	6.18228
CROCC	2.62922	2.43036	2.54983	2.2562	2.91695	2.11887
CRTAC1	5.53269	1.72946	4.93567	2.88175	5.18247	2.69177
CRTAP	6.16896	6.88857	6.34883	6.66417	6.55708	6.80256
CRTC1	4.70239	3.147	4.74106	3.0444	4.57508	3.02542
CRTC3	5.42871	5.41269	5.17873	5.1598	5.66664	5.24536
CRY1	3.45766	3.42376	3.23814	2.98924	3.72831	3.22361
CRY2	5.16563	4.81327	5.35824	4.42475	5.34176	4.93131
CRYAB	9.18013	7.09148	9.23739	7.27874	9.09909	7.02244
CRYBB2	0.28767	5.82487	1.04527	6.72198	0.463352	6.10701
CRYBG1	1.23626	1.57785	1.4174	1.21304	1.21983	1.59154
CRYGN	2.01377	0.384003	2.21805	0	2.44466	0
CRYM	5.16926	1.12391	4.94931	1.51407	4.73998	2.01127
CRYZ	5.4492	4.50609	5.66204	4.56292	5.54187	4.20191
CRYZL1	4.92626	0.4773	5.10967	0.52347	4.96352	0.66445
CS	5.02847	6.43426	4.99027	6.66505	4.86053	6.4703
CSAD	3.02787	2.97638	2.81649	2.16651	3.11306	2.64211
CSDC2	4.15861	5.17219	4.09484	5.4679	4.23384	5.3506
CSDE1	7.99665	7.61587	7.9851	7.75221	8.00685	7.45672
CSF1	3.50642	5.23592	3.76198	5.12739	4.12995	4.96865
CSF1R	3.69573	5.39499	3.03241	5.4557	3.59114	5.15856
CSF2RB	0.859508	3.11672	0.558668	2.65117	0.532882	2.18208
CSGALNACT1	5.2496	1.66083	5.36774	1.04331	5.13439	1.29422
CSGALNACT2	5.1228	4.08809	4.93261	3.84657	5.03702	3.79497
CSK	4.34119	4.99491	4.26649	5.33875	4.38157	5.19162
CSKMT	1.12722	0.907294	1.29023	1.10388	1.48288	1.3789
CSMD3	2.27417	2.48649	1.90594	2.39547	1.71848	2.46455
CSNK1G1	3.49007	4.15472	3.64332	4.35002	3.26995	4.23153
CSNK1G2	5.42978	6.38644	5.29607	6.4975	5.17521	6.40952
CSNK1G3	5.40679	5.49309	5.60082	5.47198	5.26856	5.42648
CSNK2A2	5.85639	5.80739	6.05495	5.70864	5.81191	6.0079
CSPG5	4.04755	4.03134	4.52015	3.82528	4.17398	4.23088
CSRNP1	5.70372	2.29363	5.91026	2.3328	5.90767	2.30896
CSRNP3	6.04815	3.27976	6.01456	3.48413	6.05289	3.27241
CSRP2	4.39364	6.64817	4.54511	6.80122	4.66571	6.50097
CST3	9.70493	10.9054	9.47396	11.0751	9.58017	10.6646
CSTB	6.99148	7.82861	7.06146	7.88018	6.80236	7.80205
CSTF1	3.93094	4.42188	3.93587	4.33157	3.98519	4.52425
CSTF2	2.50817	4.32704	2.85572	4.31656	3.154	4.43244
CSTF2T	5.27275	5.10735	5.3121	4.96047	4.98105	4.9653
CTBP2	4.31957	4.61469	4.11046	4.29971	4.04618	4.49477
CTBS	3.25944	0.336268	3.27733	0.802575	3.7147	1.10019
CTCF	4.24509	4.71525	4.30721	4.51932	4.63621	4.56805
CTDNEP1	5.04866	5.23335	5.02552	5.24251	4.92194	5.01757
CTDP1	3.23062	3.81754	3.04986	3.66789	3.18116	3.83512
CTDSP1	4.89099	6.6746	5.14915	6.1589	5.52832	6.44866
CTDSP2	6.97083	6.27739	7.1226	6.17456	7.17501	6.02109
CTDSPL	5.45434	3.34493	5.38128	3.44014	5.79928	3.49927
CTDSPL2	4.92535	5.66045	4.82746	5.54496	4.77758	5.27662
CTF1	2.21904	0.289635	2.30399	0.271285	1.26112	0.377627
CTGF	7.60631	7.97615	7.19741	7.22947	7.8319	7.314
CTH	2.40722	3.69359	2.16409	3.58462	1.93065	3.07551
CTHRC1	1.90483	0.0540407	1.42705	0.28693	2.26465	0.502324
CTIF	6.28302	6.62185	6.39762	6.96456	6.13465	6.86442
CTLA4	1.28218	1.2342	2.05444	1.50727	1.64085	1.44905
CTNNA1	7.81034	6.50821	7.61469	6.49909	7.71664	6.2945
CTNNA3	5.153	0.738467	5.37779	0.248756	5.48549	0.541288
CTNNB1	6.52871	7.02252	6.66525	6.85437	6.71998	6.927
CTNNBIP1	7.45097	6.8179	7.61217	6.76339	7.44392	6.75084
CTNNBL1	4.94182	4.44548	5.0333	4.532	4.71807	4.57976
CTNND1	6.60015	6.45129	6.52219	6.31772	4.87309	6.36092
CTNND2	5.44624	4.40454	5.33533	4.67288	5.44617	4.82822
CTPS1	3.46242	2.3303	3.45262	2.68201	3.58828	2.94684
CTR9	4.693	4.45738	4.55776	4.56251	4.68792	4.44055
CTRC	0	6.59334	0.0716979	6.38767	0.0805984	6.40891
CTSC	2.57073	5.07971	3.14365	4.97876	3.05908	4.58441
CTSF	5.77546	6.73957	5.79844	6.6411	5.89373	6.50358
CTSH	3.37839	5.97712	3.155	5.79295	3.1999	5.80213
CTSL	6.38395	3.18804	6.20154	3.84998	6.19235	3.74973
CTSO	6.06934	3.52971	6.08733	3.47415	6.28791	3.22411
CTSS	4.26	5.81888	3.84301	5.85224	4.27489	5.55434
CTSV	0.317545	6.4203	0.590774	6.45808	0.905627	6.40579
CTTNBP2	1.73861	3.68952	1.69911	3.55121	1.67775	3.41767
CTTNBP2NL	4.87014	5.47665	4.96556	5.4361	5.00506	5.27036
CTU1	1.23176	0.905035	1.38344	1.51565	0.938486	0.0712904
CTXN1	6.35375	6.53727	6.98035	6.75747	6.68371	6.54018
CTXN2	5.04468	2.94108	5.5695	3.34831	5.43847	3.04519
CUEDC1	5.525	5.39194	5.56154	5.0911	5.35245	5.46591
CUEDC2	5.72261	7.66857	5.91779	7.47112	5.95282	7.73978
CUL1	5.11077	5.51453	5.01334	5.26057	4.93799	5.21885
CUL2	4.54973	4.69949	4.63917	4.90503	4.46814	4.62852
CUL3	5.66689	5.80353	5.54525	5.86049	5.42096	5.85342
CUL4B	5.27724	4.819	5.14175	5.07107	5.10262	4.84718
CUL5	5.3705	5.32263	5.35511	5.46967	5.2958	5.17912
CUL7	3.16249	2.79158	2.97352	2.3272	2.82374	3.00723
CUTA	6.46729	4.83555	6.48336	5.1224	6.41423	4.81193
CUTC	4.00248	3.36828	3.67823	3.48276	3.63551	3.33257
CUX1	4.47968	4.57057	4.29716	4.5054	4.55961	4.45691
CUX2	1.49425	1.58983	2.53588	2.78491	2.47036	2.27318
CWC15	5.82419	6.08426	5.86966	6.27894	5.76744	6.15833
CWC22	4.18565	3.71803	4.05865	3.8536	4.26939	3.56547
CWC25	4.29916	3.91148	4.11341	3.6743	4.29471	4.06407
CWC27	4.96954	4.43979	4.81424	4.58238	4.84176	4.35666
CWF19L1	2.70175	2.88927	3.21518	2.91286	2.83944	2.66921
CWF19L2	4.48172	4.4844	4.31637	4.53049	4.37559	4.19337
CXCL10	1.09185	4.706	0.691794	3.71657	1.48603	3.71418
CXCL12	6.59296	7.99933	6.53576	7.62803	7.21106	7.95975
CXCL14	2.95272	4.09735	1.8142	4.52626	2.84185	3.85602
CXCL16	4.43514	3.34076	4.02923	3.64576	4.1396	3.49297
CXCR4	3.33841	2.57179	3.33105	3.10194	3.36892	2.20711
CXorf21	0.881671	2.2947	0.349428	2.02945	0.405605	1.45468
CXorf38	3.8902	4.4748	3.61934	4.77822	4.03446	4.66219
CXorf40B	4.5283	0	4.1599	0.130924	4.12099	0.230523
CXorf56	5.14891	4.77995	4.83845	4.81301	4.94711	4.71728
CXorf57	3.29576	0.924554	3.23971	0.514733	3.20936	0.603317
CXXC1	3.86899	3.65088	3.885	3.74102	3.8518	3.78639
CXXC4	6.0543	4.11343	6.27928	4.09985	6.13688	4.1297
CXXC5	6.45868	5.50378	6.93366	5.72753	6.56736	5.58103
CYB561	6.40649	5.85907	6.69192	5.81576	6.34963	6.04332
CYB561A3	4.22381	4.40021	4.16182	4.52994	3.92304	4.62638
CYB561D2	2.05581	1.81785	2.32647	1.65069	2.26488	1.85736
CYB5A	6.07828	7.0285	5.83525	7.03433	5.97573	6.86899
CYB5B	6.68312	8.07242	6.4532	8.49964	6.35888	8.07936
CYB5D2	4.57477	3.73485	4.51279	3.27466	4.56761	3.95104
CYB5R3	8.12334	7.46831	8.09079	7.63769	8.18214	7.44024
CYB5RL	2.562	3.70133	3.08426	3.7556	3.08484	3.7521
CYBB	3.46772	1.34473	2.64654	1.40051	2.84731	1.21043
CYBRD1	7.22564	6.79077	7.27071	6.74017	7.44663	6.49825
CYC1	5.54689	5.57444	5.41419	5.64453	5.31812	5.68272
CYFIP2	5.78899	6.1523	5.77511	6.26182	5.758	6.20988
CYGB	6.87802	5.25258	6.77982	5.06912	6.56027	5.17407
CYHR1	4.65241	5.02342	4.68667	4.87125	4.72477	4.94965
CYLD	5.84101	5.07819	5.77219	4.98644	5.86449	5.06047
CYP1B1	3.39388	1.92464	3.33588	2.43397	3.25828	1.95158
CYP26B1	1.25391	0.837341	0.206828	1.48607	0.916109	0.791177
CYP27A1	4.78061	3.10132	4.67936	2.67303	4.81838	2.87645
CYP2R1	2.49635	1.92065	2.37181	1.79151	2.30507	1.53235
CYP2U1	4.57789	4.38132	4.83624	4.53703	4.68368	4.39549
CYP39A1	2.13184	4.40569	1.60105	4.22983	1.57894	4.25356
CYP46A1	3.54876	0.673838	3.64957	0.982888	3.38202	0.621827
CYP4V2	5.34945	4.5182	5.21459	4.65108	5.26663	4.48345
CYP4X1	3.53294	0.0107886	3.96526	0.262056	3.49277	0
CYP7B1	3.30446	6.00341	4.22482	5.80392	3.75507	5.6812
CYR61	7.20207	3.91153	6.04649	3.74019	6.44063	3.64333
CYSLTR1	0.73828	2.66854	0.318725	2.55903	0.591186	1.79167
CYTH1	5.98473	4.51343	5.94877	4.66352	5.85148	4.80979
CYTH2	4.1307	5.89147	4.45349	5.81433	4.52113	5.97547
CYTH4	1.22614	3.77668	1.05251	4.18679	0.891963	3.47553
CYTIP	1.98944	3.48471	2.22622	2.4287	1.51262	2.91124
CYYR1	2.7669	5.32247	1.60437	3.63722	2.1719	4.25215
DAAM1	4.31731	4.81461	4.42885	4.79237	4.47702	4.64201
DAAM2	4.29024	4.82054	4.50057	4.48835	4.68808	4.59716
DAB1	2.34445	4.34132	2.71611	4.94956	2.79731	4.89304
DAB2	3.01728	5.27188	3.34349	5.05069	3.88409	4.70898
DAB2IP	5.49739	4.73628	5.2813	4.79603	5.34616	4.93133
DACH2	2.16463	0.110561	2.55328	0	2.30494	0
DACT1	1.87268	3.72298	2.06186	3.35903	2.07474	3.56522
DACT3	3.23337	3.88653	3.67324	3.77148	3.25349	3.75464
DAD1	7.71658	6.72813	7.45809	6.53586	7.38887	6.57445
DAG1	6.4304	6.81769	6.28446	6.72967	6.24467	6.82264
DAGLA	4.02275	4.28234	4.24466	4.26366	3.77376	4.29745
DALRD3	2.4868	3.30067	2.67419	3.62072	2.55612	3.25892
DAPK1	2.43334	2.92506	2.98654	3.01293	2.86952	2.96061
DAPK2	1.81721	2.51427	2.01471	2.52162	1.89123	2.35149
DAPK3	4.89806	4.40156	4.61228	4.50458	4.66777	4.36869
DAPP1	0.483989	2.71325	0.471967	2.55495	1.60791	2.10293
DARS	5.62992	5.87799	5.64568	5.67817	5.52073	5.69826
DARS2	2.42949	2.25317	2.65591	2.22985	2.7529	1.97882
DAXX	3.34445	3.64217	3.26299	3.51454	3.59039	3.58441
DAZAP1	4.89925	6.77819	4.97066	6.39322	5.0528	6.78376
DBF4	1.04543	1.70771	1.36037	1.4915	1.34727	2.22329
DBF4B	1.88324	1.22965	1.54706	1.17443	2.00979	0.949073
DBI	8.21462	9.98725	8.2626	9.72919	8.12322	9.94726
DBN1	6.38095	6.21124	6.5767	6.45293	6.44458	6.41203
DBNDD2	1.9272	5.85226	1.56618	5.5209	0.896318	5.53672
DBNL	6.76969	5.94604	6.75127	6.13071	6.62163	5.94557
DBP	3.40228	3.78719	3.08636	4.06714	3.17866	3.88015
DBR1	3.27948	2.19167	3.07996	2.30773	3.16436	2.4472
DCAF1	3.01358	3.45486	3.17377	3.30708	3.03201	3.43219
DCAF10	4.40841	2.81669	4.39981	3.15814	4.53856	2.87933
DCAF11	4.9346	5.10115	4.83416	5.01899	4.77681	5.13731
DCAF12	4.64689	4.83907	4.36218	4.71253	4.44297	4.69934
DCAF12L2	2.03833	0.250404	2.12101	0.148765	2.35045	0
DCAF13	3.8011	4.1157	3.56789	4.19355	3.76967	3.99077
[truncated: 10,292 more rows]

## Sheet: ECDF Values
ecdf(h-dC)	ecdf(p-dC)	ecdf(h-aC)	ecdf(p-pC)	ecdf(h-tC)	ecdf(p-tC)
0.741762	0.184688	0.656497	0.512001	0.798145	0.212269
0.569848	0.927996	0.560166	0.940037	0.500692	0.937597
0.3457	0.112684	0.397933	0.129282	0.365959	0.177772
0.796518	0.597266	0.72964	0.567407	0.814336	0.53527
0.823611	0.834106	0.833862	0.845985	0.800016	0.847612
0.788951	0.501993	0.794402	0.575218	0.765926	0.550565
0.771947	0.85225	0.76975	0.862094	0.784883	0.863884
0.833537	0.762916	0.827109	0.781141	0.838174	0.792531
0.296477	0.13579	0.271581	0.11602	0.304613	0.149622
0.819055	0.808234	0.84867	0.857863	0.843869	0.840859
0.924009	0.710601	0.92344	0.842649	0.919697	0.785615
0.418924	0.3457	0.411032	0.354406	0.459523	0.339354
0.50118	0.286795	0.481572	0.263038	0.500203	0.270523
0.408592	0.160443	0.35286	0.20576	0.510536	0.123993
0.860548	0.220568	0.83191	0.211944	0.871044	0.1615
0.321373	0.433	0.352209	0.445122	0.432593	0.387519
0.202018	0.322594	0.187373	0.28289	0.18599	0.26971
0.0333577	0.236189	0.0430396	0.329347	0.0380766	0.301603
0.44675	0.475063	0.4605	0.524286	0.411846	0.500122
0.196485	0.189244	0.216744	0.172321	0.185095	0.216419
0.152957	0.16386	0.167033	0.202913	0.140103	0.159222
0.0222927	0.147913	0.0128549	0.123342	0.0172484	0.12318
0.174599	0.176308	0.207957	0.151412	0.161826	0.193638
0.488976	0.581157	0.510373	0.63697	0.497356	0.553088
0.334716	0.335286	0.404442	0.403385	0.393947	0.342934
0.338622	0.479945	0.372549	0.398178	0.435196	0.441299
0.371491	0.39175	0.298511	0.406151	0.364088	0.402246
0.537629	0.155154	0.556505	0.204296	0.503783	0.180783
0.681881	0.6316	0.682857	0.654056	0.713693	0.682532
0.454398	0.203075	0.409893	0.199333	0.430396	0.235294
0.68961	0.70515	0.680661	0.72785	0.706777	0.737776
0.678057	0.608575	0.646082	0.661948	0.606297	0.630868
0.348466	0.581645	0.375559	0.676023	0.338052	0.597836
0.106989	0.168497	0.0449109	0.220649	0.145798	0.170043
0.834106	0.384265	0.813685	0.443251	0.804003	0.369132
0.229273	0.518835	0.225775	0.583028	0.186803	0.516638
0.0343341	0.0877065	0.0251403	0.0802213	0.0198519	0.075177
0.655683	0.697584	0.6866	0.695875	0.704743	0.726873
0.296721	0.0706208	0.339679	0.149215	0.261574	0.0414938
0.0510129	0.616549	0.0576845	0.694573	0.0392157	0.682776
0.114311	0.75299	0.142869	0.789033	0.12318	0.785046
0.196404	0.188431	0.194126	0.202018	0.123749	0.207632
0.290212	0.112847	0.367017	0.126597	0.373932	0.14173
0.963306	0.899927	0.953218	0.930518	0.954194	0.917989
0.462127	0.26971	0.462859	0.391587	0.474656	0.329428
0.344236	0.511919	0.384428	0.496624	0.362786	0.518916
0.411439	0.442519	0.478073	0.480026	0.373281	0.564804
0.770971	0.821821	0.763892	0.813929	0.724677	0.828248
0.913026	0.892848	0.91449	0.884468	0.903913	0.887804
0.132211	0.0973883	0.0244895	0.103979	0.0987715	0.086486
0.179237	0.497274	0.233423	0.323489	0.219266	0.393377
0.668619	0.814254	0.664144	0.766903	0.740949	0.815149
0.709137	0.446017	0.653486	0.5072	0.65072	0.484501
0.857457	0.831584	0.878936	0.83191	0.872915	0.814254
0.734684	0.800179	0.699129	0.783012	0.67521	0.830526
0.719795	0.790741	0.762672	0.780083	0.754292	0.81043
0.586201	0.501505	0.515906	0.302335	0.448784	0.389553
0.266699	0.420145	0.238223	0.359938	0.231552	0.342771
0.577414	0.542429	0.564804	0.534131	0.546497	0.548938
0.448296	0.458466	0.42584	0.487918	0.440322	0.521194
0.479375	0.26914	0.573672	0.385079	0.597104	0.335937
0.154503	0.171914	0.125295	0.14775	0.16565	0.108047
0.147832	0.154503	0.164267	0.154178	0.17761	0.171345
0.857701	0.577577	0.864372	0.644618	0.863396	0.602636
0.565861	0.619396	0.577496	0.623708	0.614433	0.636075
0.506794	0.643154	0.586201	0.66211	0.582052	0.685542
0.586527	0.519079	0.538524	0.64535	0.529168	0.562525
0.548125	0.64714	0.545521	0.668294	0.504027	0.605972
0.0418192	0.249451	0.0621593	0.204133	0.038158	0.209015
0.554308	0.37141	0.541453	0.438614	0.544382	0.417623
0.0534537	0.527378	0.0690749	0.551054	0.0633797	0.497112
0.736637	0.754292	0.734114	0.799284	0.720527	0.710683
0.732324	0.810349	0.748027	0.7739	0.721829	0.758197
0.038158	0.260434	0.0498739	0.208445	0.0366935	0.20275
0.684403	0.799854	0.67643	0.786755	0.709544	0.768937
0.599788	0.31218	0.589456	0.344154	0.584411	0.39354
0.791636	0.695875	0.80921	0.770076	0.80921	0.745912
0.85404	0.781792	0.79424	0.838174	0.758848	0.810593
0.846229	0.747132	0.830364	0.777479	0.820926	0.760882
0.377268	0.384672	0.408429	0.314295	0.371166	0.358474
0.696933	0.570906	0.662924	0.593524	0.629404	0.555203
0.251892	0.0565454	0.237084	0.103084	0.343178	0.0350663
0.215524	0.224229	0.23326	0.275161	0.214873	0.2584
0.307786	0.185339	0.224229	0.17525	0.291433	0.20332
0.0676104	0.200472	0.0595558	0.116752	0.0458872	0.215279
0.0930762	0.0404361	0.101538	0.0920999	0.0674477	0.0674477
0.893743	0.828492	0.903181	0.791718	0.894882	0.828574
0.931413	0.875112	0.943536	0.910015	0.93361	0.909527
0.670653	0.80864	0.687739	0.778944	0.748922	0.763811
0.321048	0.467415	0.308681	0.537548	0.348385	0.458872
0.0318119	0.282158	0.0349036	0.15548	0.0236759	0.26556
0.454153	0.85347	0.536897	0.796111	0.489789	0.815963
0.877471	0.946221	0.873078	0.955252	0.849565	0.957204
0.429501	0.486454	0.463184	0.426247	0.482467	0.396062
0.848344	0.852006	0.844276	0.864291	0.827842	0.861606
0.760557	0.72785	0.747295	0.701245	0.749003	0.707184
0.946058	0.883329	0.947685	0.907981	0.940688	0.901229
0.427386	0.309657	0.515662	0.317468	0.510699	0.293467
0.713205	0.901879	0.744854	0.9079	0.740786	0.916443
0.423074	0.230087	0.421935	0.250509	0.425596	0.247498
0.715483	0.658693	0.716052	0.675779	0.729558	0.72785
0.340818	0.302498	0.253193	0.258319	0.276544	0.26377
0.0410056	0.304613	0.0556505	0.319746	0.0218046	0.348873
0.468392	0.866081	0.377187	0.84151	0.445122	0.862176
0.105036	0.596127	0.140835	0.518265	0.156863	0.518347
0.626881	0.518509	0.636238	0.521357	0.647872	0.484175
0.830852	0.881214	0.821902	0.896754	0.810593	0.871532
0.903425	0.92043	0.895533	0.926857	0.885201	0.919697
0.134245	0.112359	0.160768	0.0474331	0.198031	0.126027
0.288016	0.015133	0.328208	0.0293711	0.359206	0.0256285
0.459605	0.349849	0.474331	0.260353	0.473436	0.317387
0.5945	0.56163	0.561956	0.615654	0.499797	0.558213
0.417704	0.393133	0.384184	0.381905	0.485803	0.41445
0.839069	0.98503	0.874054	0.950126	0.935156	0.966398
0.997966	0.99943	0.997803	0.999186	0.998129	0.999349
0.858758	0.996339	0.918965	0.996095	0.965503	0.992596
0.351639	0.287039	0.35229	0.246603	0.349199	0.302579
0.0292084	0.273859	0.0473517	0.301277	0.0432023	0.348222
0.844846	0.884062	0.848832	0.863803	0.853389	0.879017
0.882922	0.793507	0.896347	0.825726	0.855504	0.827191
0.952892	0.937515	0.960703	0.954438	0.95037	0.956228
0.666016	0.584005	0.711252	0.5299	0.699129	0.573428
0.93483	0.952567	0.939142	0.956716	0.933691	0.953462
0.930518	0.919453	0.92222	0.919616	0.921894	0.919535
0.189814	0.262062	0.156781	0.269628	0.163127	0.325604
0.535026	0.452852	0.562119	0.460011	0.572533	0.474168
0.436254	0.60589	0.44496	0.612399	0.428118	0.582296
0.580994	0.619071	0.575543	0.513709	0.575624	0.527459
0.642014	0.494183	0.65194	0.587178	0.511838	0.587503
0.706533	0.266292	0.648198	0.259621	0.63754	0.304694
0.401269	0.506305	0.347165	0.493125	0.476202	0.542185
0.731511	0.739077	0.711822	0.741193	0.691807	0.741681
0.0409243	0.0369376	0.0597999	0.048328	0.0618339	0.0397038
0.220893	0.298837	0.229436	0.281263	0.246196	0.32837
0.581401	0.497763	0.471809	0.434057	0.508828	0.431942
0.50297	0.809291	0.542267	0.824018	0.5072	0.818078
0.73924	0.536246	0.767309	0.708974	0.745261	0.624603
0.699374	0.957611	0.759743	0.945163	0.738345	0.957367
0.164592	0.145554	0.153852	0.188675	0.16508	0.164104
0.407453	0.492718	0.50598	0.403059	0.551786	0.426979
0.0633797	0.0791636	0.0764787	0.0330323	0.0776178	0.0331137
0.904158	0.481084	0.887885	0.690587	0.905459	0.579204
0.0558946	0.419494	0.0594744	0.45098	0.0581726	0.375722
0.0949475	0.0770482	0.0825807	0.0955984	0.107396	0.105362
0.0505248	0.124644	0.0614271	0.107558	0.051257	0.138394
0.0601253	0.106419	0.0351477	0.124481	0.049223	0.0720853
0.30445	0.208445	0.358636	0.144821	0.320478	0.201041
0.0890082	0.275486	0.114555	0.261085	0.0911236	0.249939
0.303067	0.0855911	0.293141	0.0718412	0.312993	0.105036
0.103409	0.457652	0.125864	0.416809	0.116752	0.347897
0.045155	0.199577	0.0379139	0.16988	0.0490603	0.189081
0.202506	0.13514	0.154178	0.111952	0.18005	0.107152
0.597348	0.0998291	0.586934	0.0903913	0.581238	0.0823367
0.278578	0.445204	0.279554	0.332438	0.221788	0.332438
0.0594744	0.372549	0.0616711	0.382556	0.0667155	0.447401
0.302416	0.689366	0.277927	0.588479	0.446994	0.607274
0.411521	0.268652	0.421121	0.202831	0.397283	0.170287
0.0328696	0.121064	0.12261	0.125539	0.0737938	0.0645188
0.250997	0.474819	0.265397	0.54308	0.206086	0.604263
0.190627	0.295745	0.154259	0.293792	0.120088	0.225531
0.272557	0.226833	0.315678	0.229762	0.282809	0.296803
0.175332	0.10048	0.158734	0.0627288	0.174437	0.142462
0.501261	0.409649	0.501342	0.466927	0.409893	0.435034
0.136767	0.209503	0.129363	0.216663	0.154666	0.146693
0.178749	0.170531	0.1794	0.202262	0.179562	0.213896
0.0303474	0.0980392	0.0289643	0.061183	0.0510943	0.0421447
0.298267	0.315922	0.34871	0.319665	0.313888	0.281019
0.464079	0.416077	0.502319	0.419006	0.471971	0.472541
0.227972	0.275079	0.220812	0.299813	0.221219	0.270198
0.987308	0.949638	0.974209	0.920023	0.961761	0.940607
0.895289	0.942478	0.925799	0.933935	0.912375	0.956065
0.957693	0.935074	0.956879	0.9354	0.958099	0.934179
0.956635	0.739403	0.95875	0.836547	0.950696	0.823529
0.953543	0.962249	0.948662	0.961517	0.958344	0.961761
0.630949	0.713612	0.665202	0.697177	0.667724	0.725734
0.194695	0.413392	0.207306	0.407371	0.204703	0.416484
0.340981	0.416646	0.408917	0.490603	0.365389	0.500529
0.262387	0.248556	0.254658	0.259946	0.224961	0.279473
0.875112	0.500854	0.857375	0.467252	0.865023	0.507444
0.0925067	0.568383	0.143276	0.458384	0.13335	0.451631
0.0678545	0.179155	0.0543487	0.144008	0.0551623	0.151574
0.511838	0.399235	0.413799	0.457001	0.280693	0.438532
0.281263	0.0187942	0.29664	0.0254658	0.34391	0.0260353
0.797738	0.738671	0.768611	0.704825	0.807339	0.726304
0.640062	0.783581	0.681637	0.800504	0.663819	0.816288
0.484419	0.609796	0.545277	0.615816	0.531039	0.566431
0.0777805	0.19616	0.0312424	0.169636	0.0576031	0.179562
0.0625661	0.0795704	0.0822553	0.0646001	0.0610203	0.0729802
0.0330323	0.102595	0.0406802	0.443658	0.0325441	0.14116
0.20096	0.0597185	0.125132	0.0625661	0.156537	0.100317
0.888862	0.9402	0.895615	0.940688	0.905215	0.941909
0.827516	0.818322	0.83077	0.825401	0.838662	0.798308
0.660158	0.853633	0.801481	0.81995	0.774632	0.784314
0.720446	0.777968	0.734033	0.699374	0.711903	0.763323
0.183386	0.346107	0.262143	0.243674	0.327801	0.243593
0.553088	0.738833	0.592873	0.739891	0.600358	0.72964
0.323326	0.199251	0.420877	0.323326	0.351314	0.219917
0.639818	0.594175	0.571556	0.555284	0.595395	0.629566
0.354243	0.384346	0.334472	0.358311	0.344805	0.364332
0.396062	0.277113	0.401269	0.312912	0.408836	0.278496
0.162395	0.384102	0.214059	0.33789	0.193963	0.329672
0.553739	0.486047	0.576357	0.573265	0.555773	0.560654
0.27931	0.0646001	0.285005	0.142869	0.23562	0.0746888
0.0217232	0.130177	0.0403547	0.185095	0.0429583	0.0920999
0.365796	0.274835	0.278659	0.334391	0.228297	0.40493
0.985762	0.980067	0.987145	0.980148	0.984867	0.984135
0.669758	0.715157	0.71589	0.611342	0.725572	0.678789
0.124563	0.127085	0.112603	0.138475	0.0918558	0.121227
0.537873	0.452608	0.555366	0.448214	0.549508	0.471402
0.686925	0.767391	0.698885	0.775527	0.732162	0.760231
0.20275	0.104629	0.371654	0.0926694	0.305996	0.140835
0.898381	0.836628	0.891384	0.828818	0.893825	0.841998
0.219266	0.22545	0.272476	0.174762	0.180295	0.166463
0.220649	0.188919	0.206086	0.263363	0.193312	0.196241
0.542267	0.525344	0.516475	0.536165	0.491823	0.52811
0.31039	0.573346	0.332194	0.499308	0.30201	0.561712
0.774062	0.762184	0.764869	0.755594	0.777317	0.763079
0.40013	0.410219	0.420714	0.373851	0.370596	0.444878
0.159222	0.87381	0.178098	0.861525	0.146611	0.896754
0.265397	0.305183	0.283378	0.309332	0.247986	0.321862
0.804491	0.669189	0.804247	0.673338	0.797087	0.668619
0.332927	0.810593	0.316736	0.801725	0.387682	0.798145
0.603368	0.512896	0.634936	0.523961	0.574323	0.526727
0.426654	0.428199	0.429989	0.428281	0.416484	0.459279
0.892035	0.853714	0.897405	0.876576	0.891465	0.870312
0.867627	0.821414	0.852331	0.862257	0.854202	0.875193
0.753153	0.373119	0.765764	0.400618	0.748841	0.380116
0.715564	0.902449	0.703116	0.885038	0.668863	0.906761
0.60589	0.846148	0.604507	0.807583	0.641445	0.86486
0.29485	0.108047	0.343503	0.0353104	0.236515	0.0625661
0.610609	0.473273	0.643723	0.461476	0.592059	0.481572
0.0244895	0.317631	0.0589862	0.332601	0.0600439	0.452364
0.723538	0.546823	0.729314	0.624034	0.687983	0.588317
0.807095	0.83134	0.80384	0.837035	0.832967	0.820682
0.946872	0.792775	0.948336	0.768123	0.949801	0.810268
0.683671	0.89952	0.692051	0.842568	0.643723	0.878936
0.799203	0.819543	0.812546	0.817834	0.801888	0.825157
0.0299406	0.111138	0.0225368	0.155642	0.0188756	0.169718
0.912212	0.875356	0.925474	0.905052	0.911317	0.897811
0.180457	0.813115	0.172809	0.778212	0.14596	0.789846
0.376536	0.628102	0.336425	0.624441	0.378651	0.525832
0.783581	0.847205	0.761696	0.795379	0.679522	0.86543
0.354487	0.359694	0.333171	0.36246	0.277357	0.415426
0.465544	0.252787	0.41925	0.304369	0.353755	0.233586
0.398015	0.192743	0.399398	0.216988	0.331706	0.18542
0.0837198	0.224148	0.0415751	0.195183	0.0748515	0.244976
0.203401	0.550077	0.304694	0.613294	0.246115	0.670897
0.762265	0.497925	0.774713	0.459849	0.779758	0.492637
0.876658	0.670735	0.886665	0.70572	0.862013	0.656659
0.81043	0.806444	0.850866	0.858514	0.823855	0.767798
0.452364	0.724921	0.375234	0.799121	0.391181	0.762916
0.656578	0.391181	0.576438	0.370596	0.675698	0.471971
0.182491	0.0436091	0.167114	0.049223	0.148401	0.0510129
0.0672036	0.141811	0.0801399	0.168172	0.0499553	0.176227
0.476772	0.514523	0.468229	0.511919	0.498902	0.507038
0.851355	0.851924	0.85884	0.867139	0.847449	0.866406
0.991457	0.994793	0.990969	0.994793	0.993573	0.995037
0.0646815	0.220161	0.0584981	0.134245	0.0685868	0.145472
0.143031	0.28289	0.133106	0.328045	0.110487	0.220487
0.863559	0.792857	0.871044	0.839964	0.857619	0.826702
0.757709	0.830608	0.725734	0.800342	0.722887	0.8385
0.434302	0.624034	0.432674	0.547474	0.507282	0.569848
0.515987	0.599463	0.563095	0.586689	0.556017	0.563583
0.521113	0.578147	0.368806	0.654707	0.327069	0.617932
0.954357	0.764706	0.95696	0.796274	0.947523	0.770889
0.315678	0.209177	0.289724	0.204865	0.320967	0.160605
0.156212	0.0907168	0.166626	0.141486	0.210642	0.184525
0.0437719	0.345456	0.0714344	0.474331	0.0260353	0.35229
0.783988	0.605565	0.737776	0.627695	0.74819	0.59751
0.937353	0.949557	0.939549	0.952404	0.943617	0.946709
0.708405	0.784151	0.743552	0.784314	0.689936	0.741518
0.866488	0.337076	0.866976	0.305915	0.882841	0.254577
0.503376	0.529574	0.489708	0.513872	0.428444	0.603368
0.989667	0.977545	0.987959	0.979579	0.98983	0.97966
0.150517	0.14116	0.116508	0.160768	0.144171	0.225938
0.312586	0.465463	0.314702	0.482304	0.320804	0.485559
0.98983	0.964934	0.984542	0.953706	0.990806	0.963795
0.38036	0.0501993	0.378244	0.0238386	0.337076	0.0543487
0.89415	0.494101	0.901391	0.399642	0.860711	0.338296
0.37621	0.300708	0.39712	0.257912	0.522171	0.197136
0.738264	0.559434	0.740867	0.653486	0.726385	0.595395
0.640469	0.543243	0.66268	0.580262	0.639655	0.578309
0.488162	0.970222	0.479294	0.97844	0.407778	0.976161
0.397933	0.370759	0.385485	0.425271	0.421121	0.349199
0.418518	0.569441	0.381905	0.552355	0.33911	0.558132
0.465951	0.48385	0.413229	0.495647	0.460744	0.556749
0.50777	0.361891	0.509234	0.379383	0.490277	0.325197
0.287283	0.229599	0.35945	0.305264	0.255716	0.296721
0.385892	0.509478	0.487674	0.504841	0.355545	0.481002
0.141079	0.190302	0.186071	0.177203	0.181108	0.184363
0.212595	0.123017	0.188919	0.18542	0.177935	0.11781
0.348548	0.154178	0.231389	0.191522	0.323651	0.152144
0.276707	0.298592	0.269221	0.318933	0.217802	0.286795
0.904239	0.858189	0.902286	0.849646	0.901229	0.871125
0.176633	0.238467	0.185583	0.182329	0.203238	0.36303
0.466602	0.375397	0.551542	0.236352	0.517208	0.230738
0.289968	0.233911	0.220568	0.232284	0.26735	0.271988
0.313807	0.307054	0.285493	0.30502	0.321211	0.277032
0.611667	0.148889	0.498169	0.0589049	0.723456	0.072248
0.0787568	0.0413311	0.0402734	0.0445041	0.0441787	0.0602067
0.121959	0.173298	0.130746	0.130177	0.178342	0.144903
0.195183	0.0619966	0.134407	0.0679359	0.182817	0.0446668
0.0586608	0.874542	0.048084	0.763648	0.040192	0.884143
0.398666	0.335856	0.406069	0.348141	0.392564	0.372712
0.155805	0.0761533	0.151981	0.0983647	0.106419	0.119112
0.469449	0.439102	0.435278	0.42405	0.398991	0.441624
0.844358	0.828004	0.836791	0.851436	0.834188	0.830689
0.108616	0.0784314	0.0637865	0.0824994	0.101619	0.0830689
0.297209	0.411846	0.291758	0.395574	0.31397	0.357986
0.48027	0.176796	0.574729	0.246685	0.571475	0.20633
0.272232	0.321536	0.23806	0.361728	0.230494	0.457245
0.813766	0.789602	0.826458	0.769343	0.822309	0.810837
0.760068	0.695956	0.778293	0.724839	0.751688	0.766903
0.859165	0.927915	0.875844	0.931251	0.854365	0.932878
0.212676	0.353429	0.239606	0.198845	0.211944	0.21951
0.627776	0.784965	0.629648	0.728012	0.622244	0.742169
0.620129	0.792124	0.618583	0.777886	0.632089	0.771215
0.326255	0.571394	0.374339	0.508584	0.385648	0.509234
0.925067	0.867383	0.914734	0.853958	0.929054	0.854528
0.418762	0.733138	0.424538	0.666829	0.479294	0.665446
0.617769	0.533805	0.674396	0.601172	0.663005	0.572289
0.16028	0.166382	0.181678	0.1519	0.191115	0.119681
0.663819	0.726467	0.67822	0.745261	0.695875	0.79188
0.709544	0.667806	0.720364	0.689936	0.725816	0.694899
0.113416	0.245708	0.111301	0.247417	0.120901	0.222358
0.951753	0.931657	0.946139	0.943536	0.937841	0.925555
0.605402	0.845009	0.710927	0.859653	0.653812	0.87259
0.894801	0.933122	0.919291	0.932471	0.912782	0.933122
0.380929	0.346839	0.388658	0.351721	0.435034	0.341876
0.717598	0.331625	0.694166	0.278334	0.712961	0.316004
0.50541	0.693516	0.542999	0.696282	0.465218	0.733382
0.426003	0.394842	0.488813	0.422667	0.451631	0.422992
0.478562	0.614677	0.470426	0.5897	0.530388	0.536409
0.453258	0.119762	0.483525	0.134651	0.481735	0.0731429
0.203726	0.192254	0.170206	0.205435	0.122447	0.16809
0.552518	0.286388	0.68961	0.108697	0.706452	0.222765
0.737776	0.990481	0.641608	0.971849	0.813034	0.985436
0.495078	0.185095	0.674803	0.107477	0.700513	0.1794
0.0245708	0.0494671	0.0272557	0.0731429	0.0360426	0.0829062
0.585388	0.307949	0.590595	0.417053	0.583516	0.253275
0.967293	0.987633	0.970954	0.986494	0.971524	0.989179
0.743064	0.83492	0.744284	0.854284	0.750793	0.847368
0.650151	0.706452	0.664714	0.730941	0.671955	0.751688
0.036124	0.529249	0.0187129	0.551786	0.0248963	0.523961
0.706289	0.569197	0.717842	0.590351	0.71353	0.57237
0.632739	0.598568	0.611586	0.574974	0.591978	0.593361
0.710357	0.87023	0.695468	0.875112	0.688878	0.878366
0.726141	0.884631	0.768937	0.863152	0.769588	0.859572
0.64234	0.675454	0.634123	0.664633	0.662843	0.693109
0.653242	0.72728	0.680417	0.730046	0.683834	0.700187
0.46172	0.745017	0.403629	0.708567	0.491742	0.714588
0.35286	0.38996	0.37979	0.396225	0.295989	0.399805
0.660402	0.668945	0.638353	0.620942	0.635262	0.644943
0.227484	0.23147	0.238711	0.205598	0.191034	0.155154
0.723131	0.772761	0.743471	0.779269	0.744366	0.771377
0.469693	0.462289	0.535514	0.524693	0.537792	0.453828
0.614921	0.468554	0.571963	0.390286	0.573102	0.422504
0.758848	0.330811	0.815719	0.48865	0.783093	0.391181
0.0474331	0.027093	0.0253844	0.0288829	0.0254658	0.0155398
0.19616	0.355707	0.41388	0.342771	0.305834	0.384834
0.278822	0.279066	0.242454	0.235701	0.261248	0.329998
0.166382	0.0343341	0.0995037	0.0586608	0.0640306	0.0531283
0.250671	0.349605	0.226019	0.321455	0.216012	0.359938
0.711659	0.16923	0.564722	0.145472	0.632739	0.161663
0.905866	0.822146	0.897649	0.800993	0.917012	0.802132
0.477097	0.497193	0.452933	0.433081	0.457571	0.489382
0.457489	0.543894	0.47132	0.525506	0.461557	0.530469
0.435441	0.39297	0.394598	0.275486	0.388984	0.404035
0.643398	0.825889	0.703848	0.821902	0.646408	0.819461
0.690098	0.615654	0.688146	0.669189	0.684973	0.680823
0.553413	0.416321	0.504678	0.299406	0.537222	0.375153
0.0861606	0.0274184	0.0651696	0.0232691	0.0712717	0.0227809
0.630624	0.669026	0.671304	0.6914	0.653242	0.72549
0.506061	0.457489	0.546091	0.434464	0.579937	0.430884
0.525344	0.243186	0.568221	0.257424	0.57237	0.292735
0.336913	0.286714	0.318933	0.367098	0.348304	0.295094
0.23383	0.131397	0.189895	0.14531	0.203401	0.115857
0.337727	0.210316	0.380116	0.199251	0.391913	0.212432
0.114393	0.216825	0.132617	0.176796	0.179318	0.163616
0.583354	0.686519	0.623708	0.670084	0.566512	0.669921
0.0723293	0.0308356	0.060288	0.048084	0.0877065	0.0344968
0.213978	0.260679	0.191197	0.230412	0.177121	0.282076
0.972663	0.969246	0.971198	0.94679	0.975999	0.965178
0.985599	0.927264	0.983484	0.884631	0.980962	0.883411
0.817102	0.89236	0.814498	0.88276	0.803922	0.902856
0.978846	0.986738	0.976487	0.986982	0.973639	0.987064
0.665934	0.815068	0.689041	0.793507	0.69978	0.773574
0.978358	0.967049	0.972582	0.961598	0.976731	0.960133
0.974453	0.937434	0.975511	0.944756	0.97307	0.94858
0.876414	0.812708	0.855992	0.802213	0.852494	0.78887
0.183712	0.0519893	0.127654	0.0299406	0.149947	0.0371817
0.0459686	0.185176	0.0663087	0.17704	0.114311	0.217883
0.699292	0.74762	0.714018	0.737694	0.737287	0.752502
0.776178	0.858352	0.773086	0.871207	0.788219	0.863396
0.222114	0.210235	0.185258	0.189814	0.220487	0.209422
0.907086	0.855992	0.892198	0.861037	0.909527	0.868196
0.736881	0.810105	0.741925	0.855423	0.6914	0.847775
0.984379	0.965178	0.983891	0.974046	0.984623	0.971361
0.753397	0.782117	0.761533	0.822879	0.754373	0.826621
0.972826	0.975429	0.972744	0.980311	0.971687	0.978358
0.830282	0.801562	0.865593	0.806769	0.822146	0.857782
0.712798	0.708649	0.69376	0.786999	0.685786	0.784721
0.818566	0.810919	0.840696	0.846148	0.790985	0.834839
0.750061	0.506143	0.7787	0.494101	0.75177	0.538768
0.77333	0.639411	0.794972	0.652835	0.766984	0.554633
0.338296	0.251485	0.309902	0.254821	0.29485	0.22488
0.234074	0.373281	0.288422	0.337157	0.26613	0.350582
0.254495	0.0868115	0.230087	0.123261	0.284924	0.0935644
0.776666	0.41388	0.752258	0.423806	0.770971	0.40428
0.426084	0.142462	0.494915	0.0863233	0.351233	0.0859979
0.266048	0.561712	0.289399	0.543813	0.294524	0.467008
0.855911	0.726873	0.882516	0.802457	0.860142	0.771866
0.423318	0.414206	0.460906	0.62322	0.403059	0.519567
0.135872	0.139696	0.170369	0.158815	0.143682	0.139777
0.850622	0.68782	0.85225	0.668782	0.835245	0.729314
0.103084	0.396957	0.075177	0.298104	0.109023	0.330567
0.718493	0.861931	0.697746	0.8433	0.713612	0.84509
0.740949	0.846798	0.759173	0.842405	0.732813	0.845253
0.616061	0.452445	0.652347	0.544138	0.613864	0.559678
0.170043	0.567163	0.254739	0.45277	0.337239	0.571638
0.566756	0.491823	0.593849	0.447645	0.558539	0.445367
0.848751	0.679684	0.828574	0.725572	0.819217	0.710845
0.231063	0.230982	0.236108	0.281344	0.233992	0.312017
0.681393	0.670979	0.68123	0.591978	0.716459	0.665039
0.736555	0.757139	0.733626	0.726222	0.714344	0.765845
0.410626	0.390367	0.358555	0.429989	0.3828	0.328126
0.508746	0.659914	0.46709	0.683915	0.439183	0.616874
0.990888	0.985518	0.99105	0.985599	0.992759	0.987633
0.0331137	0.994712	0.0474331	0.993084	0.0240013	0.994386
0.996257	0.983972	0.996746	0.98446	0.996908	0.983077
0.674477	0.367505	0.64055	0.41087	0.640875	0.406232
0.751688	0.300057	0.740542	0.357904	0.734684	0.338784
0.995769	0.997966	0.996176	0.997478	0.997152	0.998129
0.739159	0.835815	0.73924	0.833374	0.715402	0.841266
0.774957	0.804654	0.775771	0.811081	0.779188	0.792612
0.329021	0.533643	0.311773	0.46294	0.419819	0.449923
0.570011	0.691807	0.595151	0.6818	0.490766	0.735986
0.623952	0.251648	0.554389	0.320967	0.545521	0.254739
0.171182	0.134814	0.234318	0.225612	0.218046	0.239606
0.72606	0.0763974	0.673175	0.0577658	0.75299	0.0536978
0.462452	0.51257	0.460337	0.519811	0.502075	0.517452
0.419982	0.50956	0.419901	0.51493	0.435929	0.519893
0.638597	0.158897	0.610691	0.176877	0.671548	0.154259
0.138638	0.222358	0.121146	0.183305	0.126922	0.169474
0.675616	0.0684241	0.287527	0.120983	0.296233	0.0807095
0.916606	0.926613	0.9127	0.927915	0.918151	0.917419
0.499553	0.501912	0.476934	0.546172	0.453828	0.589618
0.988935	0.980555	0.988935	0.980555	0.989749	0.982914
0.923196	0.971768	0.906924	0.967375	0.900008	0.96648
0.866976	0.611911	0.88699	0.582703	0.881133	0.634692
0.910504	0.954764	0.899276	0.946302	0.891709	0.954194
0.597185	0.427549	0.644293	0.478399	0.601741	0.525018
0.61663	0.651696	0.541534	0.599056	0.541779	0.629648
0.571394	0.692783	0.58791	0.738182	0.593605	0.67342
0.593768	0.51794	0.599056	0.523066	0.61964	0.545114
0.666504	0.709462	0.633228	0.684566	0.626719	0.680986
0.817265	0.682532	0.799772	0.700268	0.828899	0.648117
0.361891	0.182247	0.379953	0.235131	0.311122	0.26857
0.955577	0.964446	0.954845	0.962005	0.959564	0.959483
0.830526	0.904402	0.826052	0.883004	0.84631	0.887316
0.545358	0.553901	0.583923	0.507689	0.61362	0.487755
0.797331	0.781954	0.765357	0.779351	0.776829	0.78708
0.807339	0.547881	0.787731	0.633797	0.772679	0.533154
0.144008	0.0910422	0.164673	0.0849402	0.128631	0.0992596
0.628753	0.798877	0.641689	0.783988	0.601578	0.783826
0.601253	0.257343	0.555773	0.415914	0.515906	0.263119
0.235375	0.601416	0.187861	0.486616	0.230087	0.586527
0.968676	0.945814	0.957693	0.95753	0.96648	0.963469
0.088276	0.173542	0.0746074	0.124237	0.0960052	0.121796
0.0832316	0.102107	0.0533724	0.167684	0.0785941	0.0912863
0.410219	0.606053	0.417704	0.467334	0.419901	0.515255
0.0902286	0.188512	0.0596371	0.202669	0.0997478	0.153283
0.680986	0.587991	0.694085	0.518184	0.733545	0.529737
0.549264	0.545277	0.558701	0.49223	0.588479	0.498658
0.846392	0.837523	0.852575	0.859979	0.861443	0.849646
0.412253	0.359125	0.399072	0.372712	0.368318	0.308437
0.535921	0.561793	0.517777	0.521601	0.461964	0.540965
0.361321	0.319014	0.296152	0.33252	0.319828	0.37141
0.141892	0.284924	0.0781873	0.249451	0.105606	0.279798
0.825563	0.842568	0.810674	0.840452	0.835327	0.825808
0.070214	0.054186	0.0611016	0.0699699	0.0607762	0.0561386
0.601497	0.784721	0.508095	0.70214	0.61842	0.70751
0.833944	0.209747	0.865511	0.371329	0.827679	0.31161
0.382312	0.0375071	0.363518	0.0441787	0.407046	0.0359613
0.560817	0.551135	0.573916	0.534456	0.52095	0.559352
0.670409	0.650801	0.704987	0.644211	0.675942	0.63876
0.903181	0.919941	0.897893	0.908307	0.918314	0.917257
0.224229	0.0530469	0.223822	0.0396225	0.271174	0.0601253
0.106257	0.451469	0.12798	0.465951	0.120657	0.472704
0.102758	0.273615	0.134814	0.171833	0.121552	0.256529
0.321699	0.584655	0.326255	0.612074	0.327638	0.557725
0.439427	0.457245	0.535921	0.512652	0.42405	0.46831
0.84029	0.704174	0.841103	0.637052	0.852575	0.701814
0.546823	0.624441	0.50541	0.636319	0.546742	0.662029
0.835083	0.629241	0.82955	0.705557	0.791718	0.690668
0.0545114	0.0365308	0.137824	0.0226182	0.0758278	0.0307542
0.637296	0.568872	0.679847	0.537711	0.698072	0.63217
0.806444	0.70751	0.808966	0.679115	0.79546	0.686437
0.564315	0.74103	0.601009	0.71052	0.611748	0.704255
0.630543	0.662192	0.627044	0.686193	0.660646	0.622244
0.366854	0.466683	0.379383	0.422423	0.378082	0.466357
0.131641	0.173786	0.104955	0.172484	0.109348	0.213978
0.0775364	0.153527	0.073387	0.106907	0.101294	0.129282
0.594419	0.504271	0.565698	0.546497	0.617118	0.501505
0.690993	0.793752	0.671792	0.75779	0.724026	0.738996
0.268733	0.203645	0.360914	0.184769	0.40851	0.218941
0.546904	0.529981	0.589944	0.470588	0.594337	0.488081
0.772435	0.790823	0.758929	0.792938	0.756244	0.789439
0.948662	0.956635	0.948418	0.960052	0.944187	0.954764
0.784395	0.873078	0.800911	0.857375	0.753722	0.879668
0.410463	0.493369	0.417216	0.471076	0.434627	0.424701
0.610121	0.820112	0.67342	0.838337	0.662599	0.828655
0.576845	0.144333	0.597429	0.168741	0.628915	0.193963
0.509072	0.798959	0.468717	0.818566	0.398666	0.773737
0.614433	0.832642	0.637296	0.820682	0.700106	0.852168
0.322756	0.174274	0.32357	0.138963	0.291026	0.162233
0.806362	0.984216	0.793752	0.984704	0.785209	0.980474
0.789114	0.809942	0.790578	0.816126	0.809861	0.800993
0.727768	0.781222	0.714181	0.77211	0.685461	0.730535
0.973883	0.969978	0.973802	0.974209	0.9725	0.97307
0.971443	0.9306	0.972907	0.95037	0.974209	0.939142
0.406151	0.613213	0.367342	0.600277	0.332357	0.670084
0.957855	0.974046	0.954194	0.975999	0.949638	0.97787
0.981124	0.933935	0.978277	0.943373	0.977382	0.939956
0.751281	0.749736	0.777317	0.760557	0.799447	0.753397
0.180783	0.0950289	0.166707	0.0726548	0.175576	0.0887641
0.117647	0.169962	0.084208	0.12082	0.0767228	0.152876
0.365227	0.4151	0.369539	0.334961	0.377837	0.352778
0.591978	0.513628	0.575218	0.55024	0.581401	0.551542
0.5993	0.294199	0.549508	0.319339	0.523798	0.323001
0.767879	0.491254	0.789195	0.497519	0.76137	0.464405
0.528842	0.443983	0.574892	0.534863	0.53649	0.527703
0.911399	0.828981	0.917907	0.847043	0.924091	0.848832
0.265642	0.496868	0.297779	0.527866	0.233341	0.491335
0.243105	0.226589	0.267025	0.355545	0.251729	0.259214
0.31877	0.299406	0.362542	0.319177	0.312831	0.369783
0.67285	0.698885	0.669189	0.639574	0.667236	0.676837
0.865674	0.637458	0.87918	0.59149	0.870068	0.720446
0.223578	0.245139	0.210967	0.253356	0.224148	0.199251
0.29965	0.696851	0.306891	0.703279	0.325523	0.7141
0.919372	0.948173	0.927508	0.942397	0.914083	0.940363
0.893174	0.970303	0.904076	0.969246	0.886177	0.970141
0.678383	0.958913	0.691319	0.962249	0.644943	0.951102
0.96949	0.979497	0.969002	0.976243	0.969571	0.977219
0.885933	0.63933	0.872752	0.685868	0.859165	0.594012
0.470507	0.557481	0.542185	0.685135	0.475551	0.676593
0.823123	0.919291	0.855748	0.92645	0.83313	0.929298
0.49882	0.52152	0.5622	0.512082	0.526076	0.55862
0.930111	0.912131	0.918721	0.897567	0.921569	0.897649
0.622081	0.657961	0.654463	0.676104	0.720283	0.646652
0.473192	0.270767	0.47189	0.32357	0.470507	0.312586
0.172484	0.0688309	0.215686	0.0518265	0.210561	0.0730616
0.188675	0.0918558	0.167277	0.0855911	0.151981	0.104304
0.073387	0.212595	0.0907168	0.17883	0.0954357	0.147425
0.139452	0.13335	0.151086	0.083313	0.154422	0.108697
0.320804	0.248719	0.321862	0.278903	0.269303	0.224229
0.746807	0.781873	0.773818	0.786104	0.757383	0.80441
0.901635	0.711659	0.901229	0.742576	0.911805	0.745017
0.373851	0.548369	0.411927	0.466276	0.365308	0.496217
0.069319	0.030266	0.124481	0.0395411	0.10886	0.0347409
0.0589049	0.341469	0.0687495	0.404605	0.103816	0.301847
0.391425	0.487837	0.38459	0.407615	0.461232	0.440648
0.55504	0.436091	0.575787	0.488162	0.576763	0.48206
0.427711	0.395818	0.489057	0.348955	0.394028	0.457326
0.646733	0.441705	0.650395	0.541128	0.658124	0.53649
0.59629	0.545847	0.617037	0.557562	0.670409	0.534944
0.413229	0.42405	0.423643	0.421528	0.396876	0.440566
0.360508	0.388902	0.347002	0.411846	0.392889	0.392645
0.688553	0.592791	0.734277	0.561305	0.710845	0.57774
0.646652	0.723944	0.635831	0.724514	0.665121	0.699862
0.617281	0.513791	0.614027	0.522333	0.605646	0.510699
0.164836	0.26076	0.207143	0.293955	0.195183	0.366203
0.113904	0.0520706	0.14775	0.0389716	0.144008	0.0267676
0.0747702	0.11122	0.126922	0.157107	0.0828248	0.103897
0.88276	0.919046	0.857457	0.914816	0.852006	0.936051
0.612643	0.605321	0.581238	0.603775	0.574648	0.682369
0.0374258	0.590107	0.0393784	0.652429	0.0280693	0.617769
0.338703	0.355952	0.353104	0.447726	0.352372	0.439671
0.928403	0.933285	0.915385	0.935969	0.943861	0.932715
0.22789	0.103734	0.216256	0.160199	0.168497	0.0671223
0.559596	0.908632	0.621268	0.821739	0.663168	0.833455
0.512001	0.900496	0.562037	0.866488	0.549915	0.886258
0.132048	0.131804	0.0908795	0.113091	0.134407	0.143031
0.753478	0.757465	0.760719	0.766252	0.735172	0.799447
0.605484	0.297209	0.675779	0.374664	0.668538	0.321536
0.46888	0.470263	0.449028	0.433407	0.480107	0.442356
0.559271	0.570499	0.505085	0.515987	0.558783	0.558783
0.149866	0.121796	0.122773	0.127573	0.144252	0.130583
0.889919	0.859491	0.892116	0.858921	0.879099	0.797901
0.143601	0.185908	0.150435	0.219103	0.175413	0.190627
0.27394	0.500041	0.265072	0.44081	0.279961	0.396957
0.0285575	0.0703767	0.038158	0.0784314	0.0399479	0.0628915
0.472704	0.247661	0.502237	0.343503	0.431698	0.369051
0.645188	0.780815	0.657798	0.769506	0.684729	0.759255
0.491579	0.415995	0.482467	0.273127	0.494101	0.328614
0.816126	0.801806	0.821577	0.818078	0.79782	0.792775
0.940688	0.133756	0.892686	0.215768	0.894964	0.0997478
0.852656	0.938736	0.828655	0.929542	0.852412	0.938003
0.403466	0.219998	0.434057	0.235294	0.316004	0.20576
0.695387	0.808315	0.713774	0.823367	0.716134	0.812708
0.649825	0.869823	0.675698	0.847612	0.688227	0.853795
0.721748	0.701245	0.731185	0.704337	0.78651	0.687983
0.336832	0.225124	0.408592	0.223253	0.370515	0.29306
0.649174	0.565536	0.561549	0.641608	0.473761	0.67586
0.832723	0.838012	0.82654	0.816858	0.836547	0.806362
0.520706	0.392401	0.517452	0.42763	0.605158	0.387194
0.428769	0.653649	0.483687	0.657717	0.444716	0.609552
0.291677	0.119356	0.243349	0.0988528	0.296721	0.151737
0.240338	0.233341	0.229273	0.221219	0.249207	0.223009
0.573102	0.427305	0.552355	0.451957	0.552111	0.39232
0.847612	0.847938	0.854365	0.839313	0.836384	0.842568
0.676674	0.609389	0.642991	0.615898	0.706371	0.659832
0.362135	0.396225	0.272232	0.448296	0.372956	0.389472
0.280368	0.200879	0.343992	0.228867	0.244	0.21471
0.666667	0.805793	0.69734	0.795948	0.659832	0.801643
0.37979	0.608982	0.39232	0.633146	0.394354	0.620698
0.0826621	0.0895777	0.0770482	0.0826621	0.0430396	0.0949475
0.512326	0.288992	0.527947	0.306403	0.559841	0.296152
0.891791	0.801725	0.888943	0.849321	0.878204	0.829794
0.497925	0.665772	0.522577	0.675372	0.554796	0.645513
0.936213	0.92523	0.932064	0.934505	0.937515	0.926206
0.441299	0.516475	0.437312	0.539826	0.408998	0.510455
0.73086	0.296803	0.728826	0.341063	0.718493	0.259621
0.851924	0.841103	0.857701	0.829143	0.867708	0.849402
0.170206	0.129688	0.172158	0.289317	0.190465	0.212513
0.0686681	0.260516	0.0654137	0.169718	0.0985274	0.136034
0.0156212	0.358067	0.02213	0.300708	0.0213978	0.404361
0.453991	0.525995	0.363599	0.466683	0.459035	0.511594
0.573672	0.725653	0.595232	0.726629	0.572045	0.737938
0.285738	0.423806	0.314946	0.412416	0.323407	0.356928
0.665853	0.735904	0.687088	0.780164	0.634285	0.778619
0.964527	0.949313	0.9677	0.950289	0.967049	0.956716
0.368156	0.933366	0.411521	0.933773	0.328045	0.947929
0.0231877	0.886502	0.0358799	0.870881	0.0232691	0.895615
0.993573	0.985925	0.993654	0.988854	0.993003	0.988854
0.899683	0.795053	0.846148	0.823529	0.86665	0.828411
0.943943	0.711984	0.927101	0.701326	0.916931	0.693434
0.0666341	0.333984	0.100399	0.354568	0.13579	0.309413
0.924986	0.924254	0.909853	0.915629	0.914409	0.918396
0.669189	0.778781	0.662599	0.765113	0.690098	0.773005
0.257017	0.445285	0.392076	0.470181	0.311366	0.476365
0.697014	0.568058	0.691075	0.639167	0.663494	0.600277
0.94557	0.953055	0.953787	0.947848	0.954682	0.951021
0.850866	0.865674	0.847205	0.876902	0.835571	0.877146
0.952974	0.930356	0.95395	0.945082	0.948336	0.945489
0.889594	0.903751	0.897567	0.924986	0.881458	0.917012
0.993898	0.938898	0.994549	0.945489	0.994467	0.94321
0.992433	0.990074	0.992759	0.990969	0.993084	0.98983
0.619559	0.796192	0.614433	0.806932	0.579204	0.829631
0.857538	0.862908	0.851273	0.88097	0.849727	0.841835
0.931169	0.792531	0.948499	0.818485	0.930193	0.78407
0.985274	0.963632	0.98682	0.96648	0.984297	0.971849
0.829713	0.922057	0.835164	0.923277	0.810105	0.92043
0.894069	0.859003	0.905134	0.888862	0.901147	0.87617
0.920267	0.93003	0.913107	0.919941	0.919616	0.932064
0.335123	0.482304	0.371979	0.4426	0.377675	0.4378
0.843951	0.837035	0.869823	0.856236	0.827435	0.867139
0.854365	0.885119	0.87682	0.911805	0.866325	0.900578
0.933529	0.939956	0.920999	0.953787	0.909853	0.954845
0.910178	0.78529	0.915629	0.826377	0.914328	0.837767
0.957937	0.989423	0.956554	0.98983	0.952811	0.988528
0.278741	0.051257	0.232772	0.0419006	0.289155	0.0989342
0.872183	0.880726	0.873566	0.912131	0.861687	0.903263
0.788626	0.791229	0.797982	0.815637	0.77512	0.808722
0.349199	0.435359	0.319583	0.467008	0.326255	0.420877
0.137418	0.184444	0.109592	0.140021	0.137906	0.150598
0.897405	0.467334	0.896266	0.643723	0.90668	0.505655
0.874949	0.643316	0.880644	0.699129	0.858189	0.684322
0.431942	0.471971	0.464079	0.481735	0.423887	0.481084
0.0265235	0.0294524	0.0192824	0.0486535	0.0235131	0.0385648
0.0698072	0.113172	0.071353	0.116101	0.0995037	0.0918558
0.462778	0.323977	0.455781	0.331381	0.398503	0.361972
0.82654	0.784476	0.823041	0.777724	0.843707	0.796111
0.429583	0.668701	0.454886	0.711089	0.423806	0.665528
0.266211	0.21349	0.246685	0.20755	0.245057	0.211293
0.666097	0.630787	0.658612	0.638597	0.68839	0.626149
0.154259	0.153202	0.163127	0.153771	0.125051	0.150761
0.677162	0.617444	0.689773	0.658042	0.696363	0.680742
0.493613	0.584737	0.639818	0.617688	0.565129	0.551054
0.798633	0.821089	0.79367	0.828248	0.817265	0.804491
0.880807	0.872834	0.89114	0.890245	0.880238	0.899276
0.650557	0.6866	0.652022	0.652185	0.69555	0.687088
0.702058	0.690424	0.69498	0.714588	0.697014	0.728745
0.621674	0.683101	0.658124	0.68961	0.662273	0.697014
0.057115	0.546009	0.0610203	0.536653	0.178423	0.4749
0.273208	0.281588	0.235864	0.339517	0.295257	0.271174
0.138231	0.221381	0.11301	0.166382	0.137987	0.215117
0.752665	0.704255	0.761858	0.67285	0.750549	0.703279
0.793019	0.808396	0.773656	0.840615	0.811407	0.835327
0.707428	0.55081	0.747132	0.626475	0.738182	0.557074
0.0398666	0.0915304	0.0929135	0.0881946	0.0834757	0.0890082
0.562525	0.36067	0.615003	0.326662	0.668701	0.363518
0.39476	0.175332	0.385811	0.238793	0.429745	0.167521
0.353592	0.294036	0.423887	0.452364	0.34928	0.284029
0.738833	0.768204	0.748352	0.797657	0.732894	0.768448
0.558295	0.409161	0.603612	0.446261	0.577984	0.486372
0.47189	0.287121	0.426165	0.291107	0.40493	0.285412
0.311773	0.479538	0.345131	0.495891	0.266374	0.535839
0.113498	0.326499	0.161419	0.312586	0.143438	0.277764
0.762835	0.842812	0.776178	0.786673	0.779839	0.806281
0.79546	0.746969	0.806606	0.728094	0.790497	0.727443
0.949963	0.774632	0.949068	0.805549	0.949719	0.81222
0.297128	0.212025	0.307054	0.112033	0.338459	0.136116
0.999105	0.981613	0.998942	0.982996	0.99878	0.979497
0.853551	0.603531	0.844764	0.670247	0.824343	0.598812
0.334554	0.175901	0.34391	0.252543	0.350175	0.229762
0.263526	0.21235	0.264991	0.22846	0.26076	0.170857
0.224473	0.246278	0.210235	0.264828	0.209096	0.307379
0.542674	0.128387	0.533073	0.109023	0.506956	0.143764
0.358474	0.627776	0.292735	0.592466	0.309169	0.641526
0.255227	0.391831	0.393865	0.292816	0.367179	0.450004
0.501017	0.706777	0.517208	0.752258	0.534131	0.753315
0.274428	0.422992	0.35766	0.332113	0.354731	0.325685
0.675047	0.850948	0.660483	0.874461	0.640306	0.846229
0.634204	0.128793	0.618664	0.122447	0.503295	0.16329
0.167765	0.393377	0.128712	0.359613	0.188919	0.414612
0.285249	0.288341	0.288504	0.243837	0.244813	0.208282
0.452933	0.54308	0.439509	0.60109	0.404768	0.558864
0.681149	0.343097	0.732813	0.403303	0.7141	0.376454
0.170694	0.0811163	0.106501	0.118379	0.124888	0.156131
0.409975	0.118217	0.404361	0.163046	0.336669	0.173216
0.555773	0.629729	0.627451	0.585876	0.558132	0.583272
0.538931	0.412497	0.564885	0.547636	0.473192	0.579123
0.277439	0.447807	0.375966	0.495078	0.370352	0.448702
0.537955	0.461232	0.51493	0.462859	0.476853	0.455537
0.393133	0.265723	0.449353	0.276381	0.442844	0.245952
0.924823	0.864454	0.928159	0.870149	0.934586	0.884875
0.516394	0.458791	0.404605	0.47368	0.417785	0.463347
0.15011	0.39891	0.132861	0.303067	0.093483	0.17704
0.30266	0.784314	0.380604	0.805142	0.249369	0.811244
0.35587	0.517533	0.302335	0.497274	0.320316	0.483036
0.879424	0.808071	0.898625	0.799203	0.875519	0.786348
0.256204	0.568465	0.169392	0.489871	0.208852	0.538931
0.64714	0.503783	0.567814	0.471402	0.552518	0.457489
0.285412	0.201936	0.287202	0.184363	0.306729	0.216256
0.822146	0.773493	0.846229	0.79367	0.86242	0.811732
0.800993	0.663005	0.830689	0.661134	0.849158	0.634529
0.806525	0.820438	0.838907	0.856074	0.823448	0.850378
0.738508	0.796274	0.74103	0.809373	0.71947	0.776584
0.678138	0.576763	0.657229	0.576845	0.670979	0.616955
0.363599	0.430884	0.349687	0.47067	0.317387	0.53112
0.334147	0.202343	0.271418	0.161663	0.226995	0.292897
0.160361	0.299894	0.147506	0.314865	0.0847775	0.347327
0.112928	0.54186	0.130095	0.699943	0.129688	0.588723
0.0763974	0.256529	0.0565454	0.279229	0.0711089	0.214222
0.633878	0.688309	0.6543	0.716459	0.651778	0.736474
0.205272	0.122366	0.215035	0.127736	0.265235	0.0864047
0.975592	0.990888	0.983321	0.992596	0.980392	0.993003
0.230738	0.0913677	0.232121	0.0981206	0.231877	0.103165
0.153446	0.29965	0.0834757	0.237247	0.213896	0.158815
0.152713	0.215605	0.177121	0.177284	0.158409	0.185013
0.749736	0.800993	0.751037	0.79424	0.765275	0.80262
0.686356	0.731511	0.658937	0.691156	0.729884	0.679603
0.38337	0.241884	0.367179	0.179074	0.403141	0.231877
0.346921	0.21471	0.326418	0.184525	0.329347	0.208771
0.758929	0.396713	0.732894	0.392564	0.745017	0.349443
0.548287	0.342771	0.544789	0.313481	0.548287	0.344805
0.82117	0.817346	0.823367	0.831015	0.81995	0.812953
0.537548	0.515499	0.507363	0.557644	0.537466	0.523554
0.914165	0.941421	0.91864	0.939549	0.675454	0.923847
0.88699	0.95574	0.886258	0.964446	0.866894	0.958588
0.447889	0.56521	0.480433	0.548287	0.494996	0.600602
0.353999	0.486616	0.416158	0.398422	0.343259	0.493857
0.439753	0.407615	0.437719	0.412334	0.484257	0.420796
0.768204	0.903913	0.856155	0.931332	0.76194	0.906924
0.210886	0.285087	0.215361	0.256448	0.278903	0.180376
0.524612	0.304532	0.543813	0.396469	0.522822	0.326336
0.468636	0.577089	0.500122	0.57237	0.484175	0.51794
0.545684	0.747051	0.49939	0.715646	0.498251	0.691156
0.0840452	0.0942966	0.0480026	0.0986087	0.0683427	0.082418
0.80978	0.840046	0.771052	0.865023	0.768448	0.865511
0.460174	0.135709	0.633634	0.164836	0.627451	0.152469
0.0408429	0.0938085	0.046294	0.132861	0.0884387	0.051257
0.877715	0.735091	0.897079	0.729965	0.882516	0.71947
0.0880319	0.141242	0.0322187	0.149784	0.118217	0.156863
0.288504	0.185258	0.52868	0.182573	0.499959	0.164429
0.694085	0.700024	0.719307	0.706615	0.746156	0.724595
0.0595558	0.138719	0.0220487	0.127654	0.0296965	0.124644
0.42641	0.451875	0.531202	0.530063	0.497519	0.458791
0.308356	0.452119	0.319339	0.40428	0.325279	0.419168
0.450085	0.809373	0.494508	0.758604	0.509804	0.799609
0.770076	0.8983	0.780734	0.879505	0.768774	0.885933
0.0900659	0.163697	0.102595	0.0776991	0.0881133	0.106094
0.206411	0.0344154	0.206493	0.080384	0.183468	0.0959238
0.185746	0.310146	0.232447	0.300301	0.229111	0.293711
0.606379	0.798308	0.649906	0.820845	0.594744	0.835571
0.333984	0.232528	0.31039	0.285575	0.241233	0.236515
0.588642	0.172158	0.543243	0.203075	0.462127	0.257261
0.531771	0.520381	0.581645	0.569604	0.577658	0.576031
0.277846	0.424538	0.331137	0.32056	0.319258	0.372874
0.352372	0.424701	0.215524	0.292084	0.164836	0.447726
0.646001	0.504434	0.648686	0.481816	0.700757	0.474087
0.275893	0.17883	0.341551	0.240908	0.213001	0.259377
0.784558	0.815637	0.799528	0.819461	0.802213	0.805305
0.077211	0.130502	0.102026	0.159059	0.102351	0.13937
0.548043	0.709544	0.608657	0.739159	0.55203	0.768123
0.196323	0.166626	0.210479	0.199902	0.118867	0.19795
0.533398	0.580343	0.581808	0.471646	0.637377	0.453177
0.982914	0.85705	0.981857	0.850622	0.982508	0.867627
0.996013	0.992596	0.995688	0.990888	0.995444	0.994305
0.975022	0.96469	0.972337	0.971443	0.975917	0.968514
0.946384	0.441949	0.955659	0.364657	0.942641	0.363925
0.582621	0.702302	0.585225	0.713774	0.564559	0.724026
0.591815	0.79188	0.412253	0.588723	0.595314	0.694655
0.030266	0.941746	0.0493857	0.936783	0.0309983	0.943861
0.943455	0.844764	0.962493	0.80864	0.95517	0.789521
0.569441	0.581889	0.390204	0.578553	0.397038	0.552681
0.321617	0.526239	0.263689	0.464649	0.409161	0.408266
0.774225	0.669596	0.789277	0.723375	0.783663	0.717842
0.634367	0.716541	0.6914	0.736799	0.696689	0.701733
0.183549	0.181027	0.227321	0.190383	0.204865	0.189814
0.533317	0.572858	0.55146	0.576275	0.595232	0.567163
0.746888	0.833699	0.736962	0.859003	0.713123	0.878773
0.488813	0.560085	0.479863	0.532097	0.486209	0.535758
0.0218859	0.157351	0.0175738	0.120495	0.025059	0.147262
0.471402	0.646164	0.49581	0.674965	0.498739	0.658449
0.0569522	0.347327	0.0126109	0.346432	0.015133	0.233016
0.309088	0.879424	0.529086	0.893825	0.473273	0.912456
0.929623	0.532829	0.928484	0.494508	0.925474	0.470751
0.956879	0.924498	0.951347	0.920186	0.953787	0.90969
0.835489	0.569604	0.823285	0.566187	0.81759	0.514441
0.527296	0.323245	0.517533	0.524612	0.560898	0.513709
0.605809	0.582296	0.553739	0.470019	0.634855	0.581808
0.287934	0.673094	0.221951	0.739972	0.252054	0.650801
0.244406	0.531283	0.24644	0.496461	0.247824	0.474575
0.149703	0.36962	0.315597	0.288829	0.276788	0.329835
0.561142	0.155724	0.554552	0.131072	0.51672	0.162314
0.173786	0.58734	0.184444	0.464161	0.177854	0.522089
0.0813603	0.213978	0.0960866	0.153934	0.0992596	0.295013
0.158734	0.202099	0.13937	0.276707	0.116915	0.215686
0.484338	0.840534	0.466683	0.836628	0.51257	0.838907
0.299569	0.315841	0.353592	0.371898	0.368806	0.28647
0.555447	0.437149	0.57058	0.434871	0.520299	0.417134
0.449923	0.630217	0.464974	0.665934	0.479457	0.633309
0.702221	0.609552	0.718575	0.595802	0.703686	0.597104
0.84867	0.845171	0.842324	0.833699	0.88398	0.802864
0.956554	0.973314	0.947441	0.975022	0.954926	0.971687
0.426572	0.307135	0.506061	0.325848	0.531364	0.290619
0.646977	0.622895	0.64714	0.613945	0.70336	0.593036
0.32837	0.364006	0.379465	0.444634	0.35587	0.43121
0.0446668	0.125946	0.0529656	0.105362	0.0552437	0.0598812
0.836303	0.514279	0.833293	0.653242	0.790741	0.583435
0.423399	0.479375	0.376861	0.482955	0.395818	0.419331
0.7464	0.500122	0.779107	0.594175	0.719795	0.413311
0.473843	0.678708	0.506956	0.681393	0.478968	0.655602
0.68001	0.774957	0.690668	0.716215	0.72728	0.728419
0.771622	0.742332	0.756977	0.738345	0.762672	0.734603
0.61305	0.628997	0.536409	0.601416	0.550484	0.642177
0.266618	0.137743	0.315841	0.166219	0.328777	0.122854
0.0261167	0.119274	0.0197706	0.079245	0.033195	0.103816
0.478073	0.518672	0.480351	0.470995	0.522496	0.483931
0.718412	0.855504	0.693678	0.843951	0.733789	0.841429
0.748515	0.837442	0.747702	0.81938	0.762509	0.828899
0.58254	0.740705	0.534619	0.69319	0.574729	0.729802
0.475714	0.516557	0.534537	0.505166	0.555528	0.520218
0.52331	0.712717	0.519404	0.724026	0.617444	0.736637
0.323814	0.261899	0.32056	0.290456	0.315515	0.268164
0.701001	0.686193	0.660646	0.673745	0.624603	0.711984
0.668131	0.578391	0.623302	0.607274	0.606867	0.619152
0.232202	0.147181	0.426247	0.395981	0.317468	0.304939
0.172891	0.175982	0.142787	0.211293	0.114067	0.216337
0.221381	0.15727	0.250997	0.142218	0.199984	0.207876
0.954113	0.941339	0.961354	0.942722	0.963062	0.928891
0.468147	0.495647	0.549264	0.451143	0.568383	0.451713
0.602555	0.638923	0.700431	0.614596	0.689285	0.587015
0.795623	0.822716	0.796436	0.820275	0.811814	0.819217
0.238793	0.282239	0.231145	0.291595	0.263526	0.283134
0.374095	0.398422	0.395655	0.390611	0.451469	0.446912
0.601172	0.602311	0.634448	0.73208	0.613945	0.735335
0.589374	0.62859	0.589374	0.591652	0.588235	0.589537
0.293792	0.244	0.320153	0.217639	0.324546	0.217313
0.296152	0.858596	0.371817	0.855911	0.292165	0.878041
0.81637	0.78407	0.8158	0.764055	0.771296	0.77691
0.525913	0.392482	0.52331	0.471971	0.496624	0.491986
0.724921	0.457896	0.487104	0.389879	0.590432	0.371817
0.420063	0.409893	0.377105	0.40851	0.408185	0.393052
0.850948	0.788951	0.863559	0.785127	0.829469	0.775527
0.726873	0.592385	0.695956	0.593442	0.688309	0.636238
0.163616	0.159141	0.22545	0.188349	0.168904	0.196323
0.274184	0.333008	0.301115	0.18721	0.36425	0.190383
0.690668	0.798552	0.737287	0.822472	0.730128	0.834432
0.648117	0.841835	0.652185	0.852006	0.648849	0.830933
0.402001	0.566675	0.41266	0.564641	0.429664	0.534212
0.442193	0.374664	0.473029	0.391181	0.490928	0.381255
0.728826	0.434464	0.6962	0.465788	0.693922	0.468554
0.392889	0.387031	0.357904	0.399723	0.53348	0.45277
0.921813	0.942071	0.929949	0.937759	0.919941	0.934749
0.810349	0.915873	0.801562	0.908958	0.776096	0.905215
0.977707	0.971361	0.97787	0.970385	0.97844	0.963876
0.284436	0.0739566	0.172484	0.100317	0.222439	0.064112
0.756733	0.726711	0.777968	0.788219	0.755349	0.749898
0.957286	0.898218	0.956147	0.87861	0.950207	0.899845
0.879912	0.77032	0.878122	0.800098	0.863803	0.747132
0.503458	0.531446	0.504515	0.51615	0.501505	0.462534
0.23684	0.448051	0.275812	0.49345	0.229518	0.418924
0.472215	0.503376	0.459361	0.54902	0.367749	0.598568
0.159629	0.338378	0.168985	0.116508	0.244244	0.213652
0.479131	0.327557	0.47669	0.348385	0.432349	0.358067
0.355219	0.304776	0.333415	0.37141	0.339842	0.254251
0.697095	0.488976	0.712635	0.457652	0.666423	0.546579
0.427223	0.149784	0.438858	0.209666	0.461476	0.127248
0.982345	0.973151	0.981694	0.970222	0.98088	0.969002
0.466032	0.470344	0.477423	0.492474	0.527134	0.425433
0.68123	0.581808	0.707428	0.507282	0.681393	0.532585
0.476283	0.179969	0.509804	0.195834	0.437881	0.161744
0.58311	0.679928	0.592629	0.686275	0.563583	0.713774
0.557318	0.548043	0.476039	0.657229	0.431942	0.55081
0.396469	0.46652	0.467171	0.503214	0.427793	0.522577
0.604751	0.569116	0.587991	0.520218	0.54902	0.614189
0.894313	0.753315	0.892523	0.707428	0.891384	0.769262
0.66211	0.476772	0.654544	0.646164	0.655276	0.617037
0.665365	0.837849	0.684322	0.828899	0.60589	0.820926
0.733382	0.635912	0.776015	0.62859	0.746644	0.643072
0.995932	0.988854	0.997396	0.98804	0.99699	0.991783
0.207957	0.476365	0.26792	0.420958	0.237328	0.354162
0.725572	0.513058	0.767553	0.65072	0.770157	0.590757
0.134489	0.0416565	0.0886014	0.0430396	0.0920186	0.0183874
0.215686	0.314295	0.217151	0.291921	0.265479	0.341063
0.367749	0.279229	0.375478	0.285087	0.383533	0.307054
0.308925	0.348466	0.336181	0.351802	0.3361	0.492718
0.526076	0.404198	0.506305	0.300382	0.474168	0.386543
0.163372	0.494671	0.0897405	0.474819	0.0854284	0.487674
0.916443	0.85884	0.918233	0.833293	0.919453	0.883329
0.0589862	0.111464	0.0613457	0.0633797	0.0252217	0.111545
0.694248	0.391669	0.661216	0.390936	0.671304	0.372468
0.288585	0.366284	0.338134	0.276462	0.281507	0.376942
0.914246	0.90847	0.923928	0.901066	0.924579	0.908063
0.328859	0.687251	0.333821	0.678708	0.263933	0.73029
0.238223	0.490196	0.395167	0.455781	0.326825	0.504841
0.0503621	0.0289643	0.0609389	0.0329509	0.0495485	0.0686681
0.692295	0.678627	0.626312	0.618013	0.651615	0.619884
0.200146	0.308763	0.149703	0.297942	0.166301	0.238711
0.0814417	0.0970629	0.0382394	0.135465	0.0602067	0.0807908
0.179562	0.237165	0.1244	0.217883	0.197624	0.195672
0.256773	0.198194	0.291921	0.219673	0.29428	0.237735
0.960459	0.930437	0.956391	0.93662	0.955577	0.931169
0.15849	0.156781	0.150028	0.205191	0.257099	0.273533
0.774306	0.466846	0.721748	0.332764	0.781547	0.382312
0.776096	0.661541	0.801806	0.736067	0.729802	0.707998
0.343829	0.836954	0.362948	0.820926	0.35644	0.837605
0.629241	0.797575	0.680498	0.784151	0.678708	0.767879
0.590188	0.363518	0.576845	0.336506	0.59149	0.393784
0.402327	0.702791	0.424701	0.6591	0.471646	0.673013
0.102595	0.0680986	0.0951916	0.0724107	0.0977138	0.100236
0.73387	0.676674	0.628183	0.561224	0.707835	0.643316
0.911643	0.580506	0.921731	0.49581	0.92165	0.635424
0.823936	0.879505	0.789033	0.872508	0.828086	0.890977
0.40493	0.567	0.453747	0.503051	0.357904	0.371329
0.0484094	0.858758	0.0574404	0.873729	0.031161	0.861118
0.964283	0.751119	0.963225	0.741844	0.973151	0.738264
0.950614	0.945977	0.962167	0.960133	0.95932	0.952811
0.930356	0.594337	0.932471	0.614677	0.93182	0.627451
0.920755	0.701652	0.925148	0.68538	0.902205	0.676186
0.707672	0.492311	0.756	0.422504	0.731267	0.432268
0.0804654	0.239362	0.0859165	0.236189	0.110243	0.202099
0.173216	0.475958	0.198357	0.38817	0.181515	0.455618
0.350989	0.893093	0.267513	0.891547	0.292084	0.880319
0.466683	0.954275	0.462696	0.960459	0.463184	0.948662
0.807583	0.741762	0.829876	0.723049	0.829225	0.74461
0.443739	0.957449	0.498088	0.960215	0.572289	0.943536
0.500692	0.194126	0.154015	0.322024	0.170531	0.198845
0.363274	0.5299	0.219754	0.624522	0.235457	0.480514
0.445041	0.657636	0.361403	0.603287	0.436336	0.635668
0.117728	0.42641	0.142462	0.409649	0.151086	0.361484
0.0855097	0.505655	0.119925	0.513546	0.104629	0.506061
0.160524	0.268082	0.196241	0.262957	0.240908	0.234481
0.357009	0.268408	0.427142	0.241233	0.462289	0.161988
0.0376698	0.192824	0.0378326	0.196078	0.0228623	0.156049
0.656822	0.620047	0.716703	0.628509	0.707672	0.620942
0.844764	0.896021	0.881458	0.896998	0.851599	0.877715
0.268082	0.0567082	0.282727	0.0949475	0.20218	0.0402734
0.539094	0.88935	0.476853	0.836873	0.512489	0.833293
0.714751	0.469124	0.701489	0.540477	0.746237	0.411521
0.540965	0.449597	0.578228	0.550484	0.526646	0.546009
0.228623	0.261574	0.178342	0.231226	0.209666	0.230168
0.502888	0.0211537	0.444716	0.0685054	0.389472	0.0622407
0.62981	0.586852	0.575624	0.594825	0.603206	0.559108
0.279066	0.138557	0.334798	0.0566268	0.330242	0.0777805
0.237003	0.228623	0.261736	0.219185	0.210235	0.25897
0.702547	0.730616	0.747376	0.753722	0.737532	0.74819
0.685461	0.685542	0.676918	0.671141	0.715564	0.583191
0.556423	0.327638	0.52811	0.352778	0.513302	0.34627
0.407778	0.129526	0.522984	0.24579	0.370922	0.234318
0.435522	0.166707	0.346839	0.260679	0.412253	0.203726
0.386624	0.143601	0.433651	0.205109	0.354975	0.222276
0.984867	0.854365	0.977707	0.799691	0.986087	0.756326
0.562688	0.837117	0.600521	0.887072	0.553657	0.780653
0.924172	0.501668	0.931657	0.584818	0.916117	0.650639
0.733464	0.267025	0.75478	0.229192	0.704255	0.17582
0.532178	0.918477	0.563583	0.912049	0.59572	0.888943
0.379139	0.793426	0.3361	0.767391	0.359938	0.75177
0.913677	0.928728	0.914246	0.910585	0.934912	0.920999
0.156293	0.0664714	0.108697	0.0585794	0.127492	0.0954357
0.0580099	0.646408	0.0139126	0.75356	0.0196892	0.565861
0.142055	0.153446	0.128305	0.149134	0.101456	0.158571
0.61484	0.139289	0.586852	0.135872	0.50777	0.139452
0.447156	0.198845	0.492067	0.136848	0.520625	0.119925
0.0912863	0.135384	0.0305101	0.110731	0.0762346	0.137987
0.744773	0.694085	0.715971	0.730616	0.707184	0.791555
0.52868	0.102921	0.572126	0.164673	0.555366	0.160849
0.136441	0.0205028	0.106745	0.0285575	0.109918	0.0334391
0.23627	0.551949	0.272639	0.52095	0.272964	0.394679
0.845497	0.847531	0.843381	0.812871	0.820356	0.884387
0.566838	0.260353	0.563827	0.366203	0.541534	0.236759
0.907656	0.94256	0.923521	0.922382	0.907168	0.920104
0.670816	0.450655	0.63038	0.642909	0.562281	0.630624
0.0659019	0.207713	0.0725734	0.234236	0.0503621	0.210479
0.330079	0.329998	0.341632	0.319583	0.351558	0.289399
0.0720039	0.202831	0.0977138	0.101375	0.194289	0.142381
0.813197	0.9079	0.758767	0.916931	0.768123	0.892848
0.910748	0.962167	0.887479	0.963469	0.886584	0.961191
0.645513	0.867627	0.648279	0.861362	0.672199	0.821902
0.298104	0.485477	0.302172	0.50419	0.285819	0.463103
0.0871369	0.0666341	0.104873	0.0493857	0.116671	0.0820112
0.929217	0.946709	0.913921	0.948336	0.92466	0.947197
0.949801	0.845253	0.945651	0.844764	0.947197	0.816614
0.942478	0.456025	0.968595	0.405744	0.977463	0.349117
0.0603694	0.701896	0.0418192	0.70694	0.0608575	0.730046
0.284192	0.0488162	0.289887	0.0349036	0.315759	0.0139126
0.35644	0.292979	0.310715	0.34212	0.360182	0.330323
0.291921	0.673826	0.275486	0.640062	0.295826	0.649988
0.388984	0.0528029	0.329753	0.110406	0.265967	0.0520706
0.143357	0.222927	0.154829	0.18363	0.211862	0.137824
0.766008	0.738508	0.784639	0.760882	0.788463	0.792206
0.421528	0.156537	0.445448	0.24522	0.355626	0.241315
0.0556505	0.123586	0.0292084	0.120657	0.0695631	0.170694
0.780083	0.77455	0.740216	0.759499	0.73802	0.786022
0.46831	0.318933	0.481653	0.31877	0.418111	0.350663
0.520055	0.394679	0.482223	0.397283	0.484419	0.332764
0.897242	0.863884	0.8983	0.862908	0.903425	0.845659
0.675698	0.390936	0.697014	0.337564	0.622081	0.324302
0.520462	0.632983	0.557074	0.655927	0.51436	0.579448
0.114474	0.0609389	0.155805	0.109755	0.106745	0.0322187
0.1938	0.0676104	0.342283	0.0292897	0.246929	0.0232691
0.430071	0.829225	0.509723	0.648117	0.449435	0.831096
0.936864	0.896591	0.935969	0.91628	0.933854	0.90847
0.890408	0.610609	0.893825	0.569929	0.919046	0.660727
0.105931	0.394598	0.0976324	0.439997	0.107965	0.490115
0.207143	0.391994	0.160199	0.390041	0.178749	0.372956
0.201041	0.379383	0.256855	0.366691	0.22187	0.38996
0.327882	0.814092	0.294036	0.82475	0.215605	0.829957
0.136929	0.0288016	0.223741	0.0797331	0.231714	0.0103328
0.367505	0.297698	0.454316	0.26198	0.468392	0.224799
0.274754	0.205109	0.266211	0.176227	0.297047	0.192743
0.491742	0.317224	0.439671	0.406314	0.442519	0.407941
0.0263608	0.164429	0.064356	0.156537	0.0533724	0.168741
0.128712	0.433895	0.154503	0.49882	0.163778	0.395086
0.895859	0.962737	0.904971	0.964527	0.886421	0.961842
0.658775	0.302091	0.630543	0.504922	0.630299	0.474494
0.0745261	0.447563	0.0656578	0.51737	0.0808722	0.447807
0.878366	0.73444	0.880075	0.812058	0.864535	0.793752
0.434627	0.387682	0.470344	0.413799	0.493044	0.39891
0.634285	0.714751	0.636319	0.762428	0.601904	0.786836
0.353755	0.518998	0.44439	0.6172	0.43723	0.633553
0.145716	0.0414938	0.177366	0.0195265	0.128549	0.0399479
0.523879	0.309251	0.551135	0.394679	0.497274	0.28232
0.0725734	0.176633	0.0633797	0.254902	0.194451	0.293141
0.365715	0.708893	0.40013	0.713612	0.363843	0.796762
0.148808	0.0701326	0.334635	0.140184	0.238467	0.0755024
0.309413	0.413961	0.277113	0.344805	0.335123	0.41624
0.835896	0.827191	0.855504	0.841266	0.845334	0.791962
0.904402	0.956879	0.898544	0.965178	0.884956	0.961923
0.977219	0.967537	0.971931	0.969978	0.972012	0.971768
0.956798	0.656008	0.962818	0.643398	0.969246	0.707021
0.986006	0.980229	0.987308	0.983809	0.985274	0.985192
0.87682	0.677244	0.853795	0.64055	0.859572	0.673664
0.392726	0.824262	0.293629	0.697665	0.331137	0.812139
0.684485	0.158002	0.771377	0.359857	0.679684	0.218778
0.906761	0.0996664	0.964852	0.552437	0.944431	0.278334
0.777479	0.798796	0.787405	0.822716	0.814987	0.806118
0.922545	0.952974	0.912049	0.944838	0.932796	0.951428
0.816777	0.863477	0.853307	0.854853	0.816858	0.814661
0.96111	0.989993	0.969083	0.990481	0.979172	0.983809
0.369783	0.234236	0.339598	0.227239	0.332276	0.31462
0.395004	0.190627	0.429257	0.177854	0.304776	0.14596
0.0413311	0.136441	0.0482467	0.16687	0.0564641	0.168416
0.999268	0.999756	0.999675	0.999756	0.99943	0.999837
0.997885	0.995281	0.998047	0.996257	0.997641	0.996257
0.98145	0.982752	0.977951	0.982508	0.979416	0.983321
0.963957	0.9773	0.962005	0.972826	0.965015	0.976894
0.970954	0.973802	0.974046	0.97608	0.966805	0.980148
0.530632	0.745261	0.506224	0.78228	0.518184	0.780246
0.784965	0.479619	0.793833	0.607924	0.795297	0.492311
0.465137	0.290701	0.426816	0.190465	0.386218	0.28948
0.745179	0.222276	0.791473	0.393296	0.769913	0.259133
0.712473	0.70873	0.719958	0.74225	0.689854	0.748434
0.792694	0.866162	0.771947	0.843137	0.773493	0.849077
0.81759	0.830201	0.834432	0.827679	0.834269	0.843463
0.989993	0.726955	0.987633	0.702302	0.987308	0.65967
0.436417	0.521601	0.371085	0.559352	0.357823	0.552274
0.570499	0.850053	0.60768	0.830038	0.617037	0.847124
0.33789	0.204621	0.361891	0.248068	0.407127	0.228948
0.0535351	0.269547	0.114311	0.24701	0.0589049	0.26198
0.885445	0.718819	0.902856	0.749085	0.890164	0.703604
0.832804	0.67944	0.838662	0.732162	0.838744	0.72012
0.722073	0.262224	0.720609	0.321862	0.690261	0.349849
0.559759	0.761614	0.596046	0.76853	0.531283	0.775445
0.798226	0.708242	0.798308	0.758197	0.786917	0.738915
0.38215	0.344398	0.384021	0.367423	0.353511	0.411032
0.610691	0.483118	0.65609	0.52274	0.603856	0.529086
0.988121	0.983565	0.986657	0.986331	0.985518	0.984623
0.962737	0.947767	0.960459	0.956554	0.954845	0.955496
0.691726	0.550972	0.697502	0.531934	0.687658	0.525913
0.215442	0.114555	0.198763	0.135302	0.224473	0.13815
0.177203	0.24164	0.171996	0.220731	0.19559	0.264747
0.8062	0.86486	0.755105	0.839476	0.79009	0.855829
0.0281507	0.0974697	0.0328696	0.114393	0.0323001	0.0929949
0.834432	0.894801	0.850704	0.912375	0.86486	0.911317
0.571556	0.530551	0.532503	0.528273	0.574241	0.518672
0.939793	0.948336	0.943048	0.953381	0.946546	0.953625
0.549182	0.494752	0.563502	0.597673	0.492556	0.503539
0.367667	0.113091	0.372874	0.1196	0.345131	0.144252
0.915629	0.936783	0.915792	0.953299	0.915304	0.941502
0.944268	0.950777	0.94679	0.958018	0.945489	0.941421
0.950533	0.935237	0.947034	0.938329	0.948418	0.935807
0.152876	0.371247	0.118542	0.34269	0.167521	0.379302
0.0178179	0.0815231	0.0377512	0.123424	0.0353104	0.123424
0.352046	0.421853	0.36002	0.473192	0.353918	0.443821
0.826377	0.905052	0.834513	0.915304	0.830689	0.912538
0.579611	0.695468	0.601497	0.66748	0.567326	0.686519
0.142218	0.197217	0.172647	0.203808	0.152551	0.22968
0.214466	0.202587	0.214385	0.204052	0.161419	0.246034
0.189081	0.15491	0.204133	0.190302	0.202587	0.209828
0.283704	0.494834	0.320397	0.490847	0.317143	0.433569
0.146123	0.113823	0.15971	0.101294	0.136767	0.114474
0.998536	0.988691	0.997559	0.98088	0.994793	0.988935
0.883085	0.855911	0.872834	0.874705	0.892523	0.847856
0.937515	0.81995	0.932715	0.817997	0.940119	0.827923
0.737125	0.706533	0.76316	0.731267	0.715646	0.720771
0.518509	0.48263	0.480107	0.463022	0.483443	0.380197
0.336425	0.418192	0.413961	0.460418	0.362623	0.511757
0.40908	0.597185	0.440648	0.582377	0.395249	0.672525
0.191685	0.307542	0.126515	0.271581	0.178179	0.2213
0.459361	0.365389	0.540477	0.368725	0.436742	0.283541
0.371898	0.328777	0.451062	0.335856	0.409975	0.321129
0.108697	0.070214	0.123586	0.0471076	0.115938	0.0737938
0.101294	0.0440973	0.125051	0.0604507	0.0839639	0.0519079
0.106338	0.139208	0.0778618	0.0911236	0.0811163	0.0726548
0.913595	0.934505	0.900089	0.92824	0.902774	0.924091
0.0891709	0.346514	0.127085	0.276625	0.070214	0.284436
0.483931	0.782849	0.436254	0.663087	0.702465	0.775852
0.268164	0.334391	0.351721	0.362786	0.32593	0.331299
0.127654	0.134082	0.100887	0.100399	0.152876	0.20096
0.0496298	0.0144821	0.0624847	0.00992596	0.0619966	0.0323001
0.0547555	0.142625	0.0365308	0.173704	0.0601253	0.171182
0.445855	0.880644	0.605484	0.802132	0.640957	0.7739
0.414856	0.816126	0.502644	0.664226	0.679278	0.658775
0.94915	0.970385	0.93719	0.957937	0.959808	0.957937
0.218127	0.90912	0.32479	0.807827	0.414206	0.840371
0.332682	0.687658	0.372142	0.724677	0.336506	0.670816
0.10528	0.0486535	0.0953543	0.0647628	0.0961679	0.0724107
0.226263	0.144577	0.152144	0.188431	0.186885	0.0982833
0.769181	0.727687	0.754129	0.764869	0.768286	0.758848
0.339354	0.522822	0.369457	0.515499	0.399967	0.485884
0.562607	0.611586	0.539907	0.606785	0.59507	0.629973
0.440648	0.0283948	0.522333	0.0865674	0.396144	0.0400293
0.875844	0.85046	0.960947	0.958344	0.95395	0.913189
0.300545	0.0301033	0.366366	0.0727361	0.314702	0.0962493
0.327557	0.25238	0.268001	0.394842	0.223578	0.36124
0.807176	0.447156	0.783175	0.430071	0.792043	0.435359
0.94321	0.955984	0.938736	0.95216	0.936783	0.949557
0.0658205	0.157595	0.0537792	0.0768855	0.0326255	0.161175
0.585225	0.626149	0.61842	0.592547	0.568872	0.604345
0.990725	0.994223	0.990318	0.993247	0.992596	0.994874
0.934912	0.980962	0.933854	0.974778	0.930111	0.981368
0.117078	0.119844	0.0794891	0.155724	0.0688309	0.138963
0.539745	0.643479	0.551704	0.661785	0.516964	0.67163
0.318119	0.334798	0.341958	0.306973	0.371329	0.330648
0.616874	0.690587	0.610528	0.672525	0.621186	0.664714
0.634773	0.588479	0.584655	0.539907	0.607436	0.592141
0.272801	0.14295	0.306078	0.0245708	0.33374	0.13335
0.174925	0.250346	0.182979	0.233097	0.250183	0.229029
0.497844	0.728826	0.653079	0.800667	0.591571	0.793101
0.52453	0.773086	0.518672	0.795541	0.550728	0.765764
0.611748	0.449841	0.586364	0.439346	0.578635	0.390611
0.446017	0.0648442	0.538687	0.0885201	0.540965	0.0624847
0.721015	0.57953	0.736718	0.46473	0.740298	0.564722
0.491986	0.777724	0.564153	0.824424	0.569116	0.76617
0.729314	0.903344	0.682451	0.880644	0.685624	0.879099
0.890245	0.830282	0.873322	0.845253	0.868196	0.844683
0.350744	0.237654	0.264502	0.167928	0.253112	0.243105
0.809129	0.711171	0.757628	0.712554	0.775201	0.596127
0.822553	0.619234	0.839476	0.673908	0.843625	0.658368
0.456106	0.261004	0.461557	0.308518	0.458466	0.350012
0.162721	0.364332	0.200472	0.309576	0.235782	0.261329
0.415995	0.664307	0.479212	0.643967	0.455292	0.719307
0.52689	0.491498	0.545765	0.48027	0.557562	0.501342
0.478236	0.32056	0.455943	0.322187	0.461069	0.371573
0.128793	0.354324	0.0915304	0.376536	0.089415	0.384102
0.154422	0.0626475	0.195753	0.0917745	0.195102	0.0507689
0.109592	0.100968	0.119518	0.108616	0.117647	0.127003
0.653486	0.559759	0.683752	0.651208	0.683101	0.613864
0.111382	0.0718412	0.0739566	0.105118	0.0716785	0.135953
0.137824	0.189895	0.124563	0.420633	0.114799	0.303555
0.0685868	0.0560573	0.0536165	0.0261167	0.0574404	0.027988
0.164267	0.319909	0.13815	0.387438	0.155724	0.318526
0.438614	0.395655	0.496705	0.414694	0.44919	0.429501
0.0380766	0.52811	0.0359613	0.402001	0.0338459	0.498007
0.221788	0.0615898	0.239362	0.0921813	0.214629	0.0854284
0.139045	0.265072	0.109023	0.126434	0.108942	0.242372
0.0907981	0.256041	0.0497925	0.241722	0.0637052	0.23147
0.922952	0.741193	0.89594	0.772191	0.883655	0.830364
0.710927	0.734196	0.726304	0.745668	0.747295	0.681718
0.139696	0.0400293	0.136034	0.0503621	0.132455	0.0584167
0.220324	0.408266	0.253112	0.420796	0.275649	0.450492
0.477992	0.283622	0.417541	0.368156	0.341713	0.342202
0.876332	0.903507	0.859165	0.923521	0.865593	0.919941
0.845904	0.790334	0.824831	0.804735	0.829631	0.794484
0.0859979	0.0857538	0.106989	0.0939712	0.119925	0.157514
0.215361	0.4749	0.36604	0.771052	0.450411	0.495078
0.387113	0.189488	0.340656	0.205842	0.336262	0.197462
0.0104955	0.166463	0.018957	0.201041	0.0256285	0.202913
0.142137	0.0851843	0.172403	0.12261	0.164999	0.109999
0.709706	0.724107	0.710357	0.662924	0.737206	0.690424
0.88219	0.857131	0.862664	0.849972	0.889513	0.853307
0.873078	0.920836	0.867545	0.902368	0.891628	0.910097
0.27451	0.237816	0.271255	0.240338	0.271906	0.280124
0.239688	0.234399	0.267676	0.332032	0.233016	0.252787
0.621349	0.46473	0.569929	0.460988	0.624359	0.478236
0.72069	0.934342	0.743227	0.943699	0.76975	0.941095
0.158653	0.386299	0.210723	0.383045	0.183549	0.438044
0.106501	0.378	0.0423074	0.400049	0.0505248	0.380278
0.598812	0.181678	0.719144	0.161582	0.662436	0.162883
0.264096	0.419819	0.316085	0.362379	0.307298	0.464161
0.0541046	0.05622	0.0646001	0.0465381	0.0478399	0.0382394
0.2165	0.112196	0.262875	0.0543487	0.230006	0.114393
0.028232	0.184525	0.0195265	0.201855	0.0333577	0.182898
0.317143	0.356114	0.316166	0.426491	0.307542	0.363843
0.867545	0.779351	0.857863	0.856155	0.841266	0.74583
0.664958	0.196241	0.676593	0.197706	0.643886	0.193882
0.481735	0.198519	0.430884	0.243186	0.406476	0.238386
0.0511757	0.117647	0.0513384	0.0836384	0.0396225	0.0999919
0.624197	0.781141	0.66447	0.769588	0.661297	0.755919
0.0773737	0.0922626	0.0531283	0.0884387	0.0536978	0.0885201
0.0584167	0.148401	0.0234318	0.0904727	0.04426	0.0667155
0.0803027	0.206248	0.0894964	0.170531	0.125376	0.253356
0.536246	0.365308	0.456513	0.397038	0.498495	0.42047
0.879099	0.79782	0.868196	0.815231	0.868359	0.787894
0.78228	0.668457	0.781954	0.649093	0.782768	0.692702
0.890489	0.772923	0.894557	0.821333	0.897161	0.782605
0.6914	0.536327	0.634692	0.554878	0.67765	0.557644
0.584655	0.42885	0.578553	0.558457	0.599138	0.445529
0.186966	0.150842	0.191848	0.151086	0.226507	0.174681
0.332194	0.900659	0.259133	0.950614	0.212188	0.923196
0.982019	0.979904	0.984786	0.966886	0.972663	0.973151
0.0419006	0.0613457	0.030266	0.0789195	0.0339273	0.0701326
0.161093	0.127898	0.158246	0.0554878	0.119112	0.0790009
0.508828	0.388577	0.481816	0.389391	0.449272	0.347246
0.742169	0.537711	0.693027	0.556667	0.720771	0.543813
0.806769	0.862989	0.823855	0.864698	0.882597	0.804572
0.839313	0.773656	0.843219	0.848344	0.835733	0.815231
0.164917	0.25181	0.156212	0.269384	0.167033	0.363599
0.0269303	0.115288	0.0392157	0.102758	0.0691563	0.0976324
0.103816	0.041087	0.0994223	0.03409	0.109755	0.0249776
0.752827	0.942885	0.804735	0.93483	0.76438	0.93182
0.559434	0.502481	0.585306	0.580913	0.576194	0.557481
0.82239	0.766496	0.767147	0.795623	0.743634	0.722643
0.968188	0.969815	0.970059	0.972744	0.968839	0.970629
0.478968	0.422667	0.477016	0.455211	0.519893	0.457977
0.827435	0.823448	0.819217	0.748759	0.835083	0.75958
0.733789	0.752746	0.719795	0.773656	0.758767	0.777235
0.603043	0.372956	0.617118	0.394028	0.609145	0.404686
0.576438	0.614271	0.532666	0.626393	0.552681	0.612643
0.798308	0.878204	0.756733	0.886177	0.781059	0.859653
0.422586	0.503621	0.431942	0.472541	0.393052	0.45814
0.497437	0.75242	0.491986	0.773981	0.526483	0.762509
0.199251	0.128224	0.182247	0.121878	0.20576	0.134326
0.18957	0.0836384	0.222683	0.0580913	0.182735	0.0615084
0.118379	0.373444	0.051257	0.446912	0.0823367	0.397283
0.108779	0.476121	0.0829876	0.493613	0.112033	0.418843
0.401351	0.406395	0.469368	0.520869	0.483606	0.448296
0.858921	0.625092	0.841429	0.631844	0.832235	0.671955
0.192092	0.302254	0.175901	0.3182	0.136523	0.30144
0.796436	0.899601	0.811	0.916443	0.769994	0.905622
0.915955	0.917907	0.919535	0.930925	0.905785	0.926938
0.909609	0.926125	0.900252	0.928322	0.899683	0.929867
0.829225	0.896672	0.855423	0.93182	0.822553	0.908876
0.876902	0.884794	0.878448	0.903669	0.872834	0.901391
0.818648	0.871207	0.814336	0.874054	0.77813	0.883899
0.0962493	0.598487	0.0642747	0.537955	0.108453	0.518591
0.282483	0.533398	0.192824	0.488813	0.244162	0.40729
0.326418	0.25897	0.282158	0.276056	0.290945	0.183386
0.944675	0.92702	0.952079	0.936702	0.947116	0.925881
0.538443	0.507851	0.464649	0.513384	0.530958	0.46888
0.982833	0.98088	0.978928	0.981124	0.982345	0.981206
0.0295338	0.340168	0.0317305	0.228378	0.0660646	0.282158
0.0559759	0.0597999	0.066146	0.110813	0.0955984	0.117078
0.297047	0.0427142	0.167928	0.0453177	0.256773	0.0240013
0.0916931	0.709299	0.0675291	0.62379	0.0669596	0.716866
0.22667	0.273289	0.190383	0.262062	0.266862	0.162151
0.627044	0.718656	0.634204	0.721504	0.624522	0.762346
0.730046	0.783419	0.67521	0.78171	0.660321	0.754454
0.757465	0.720527	0.765682	0.728175	0.716866	0.70336
0.020096	0.1471	0.0478399	0.113254	0.0504434	0.15133
0.676593	0.826214	0.666179	0.788138	0.736148	0.771947
0.475226	0.16329	0.441868	0.208608	0.400456	0.157351
0.597754	0.759255	0.490928	0.675942	0.584574	0.642584
0.183142	0.385567	0.244976	0.553006	0.185583	0.374502
0.17761	0.133675	0.158653	0.127085	0.207713	0.0947034
0.0727361	0.149378	0.0516638	0.113172	0.0563014	0.134489
0.0707835	0.184851	0.114718	0.0368562	0.0962493	0.113335
0.167928	0.205516	0.174843	0.172077	0.138394	0.270767
0.218697	0.0432023	0.187536	0.0392157	0.254007	0.0329509
0.156049	0.29249	0.211211	0.372386	0.215849	0.232528
0.0488976	0.0633797	0.0799772	0.123912	0.0181434	0.0579286
0.941095	0.860792	0.918151	0.866894	0.925393	0.866081
0.988691	0.98267	0.988447	0.983972	0.988854	0.982426
0.0995037	0.214873	0.0912863	0.224799	0.0755024	0.190953
0.0567895	0.0405175	0.0570336	0.0327882	0.0414124	0.0806281
0.256448	0.573672	0.2213	0.526727	0.303555	0.556179
0.356358	0.69197	0.325523	0.632495	0.40013	0.645025
0.139777	0.0971443	0.0511757	0.104955	0.0662273	0.114067
0.968839	0.9952	0.962249	0.993898	0.974616	0.991945
0.566024	0.559841	0.484175	0.356277	0.491579	0.386787
0.245464	0.423399	0.16988	0.298511	0.239118	0.273371
0.216174	0.443414	0.169311	0.376454	0.130827	0.449597
0.151818	0.0667155	0.240501	0.0470263	0.175332	0.0803027
0.995362	0.983077	0.996664	0.980067	0.996664	0.982752
0.288422	0.339761	0.266943	0.248474	0.303637	0.292816
0.959727	0.874054	0.960296	0.908551	0.963876	0.917338
0.11122	0.167846	0.112277	0.136767	0.147425	0.138638
0.666341	0.797901	0.693516	0.773005	0.667155	0.820031
0.161419	0.480189	0.152469	0.399967	0.176877	0.446343
0.670897	0.36002	0.631356	0.30022	0.615654	0.318444
0.43723	0.239769	0.4701	0.298186	0.443414	0.331055
0.5347	0.332194	0.554308	0.369376	0.507363	0.333333
0.173867	0.655846	0.186966	0.646408	0.189732	0.712961
0.715239	0.669352	0.689366	0.683752	0.688634	0.648767
0.797087	0.645432	0.804003	0.677732	0.802294	0.670491
0.945	0.929949	0.936376	0.936213	0.948662	0.921406
0.40672	0.521113	0.445285	0.418762	0.439671	0.490766
0.949068	0.971443	0.950452	0.971524	0.945814	0.970954
0.843544	0.868196	0.839395	0.872834	0.838907	0.851761
0.682532	0.846717	0.680579	0.828736	0.718656	0.793996
0.923033	0.785941	0.920023	0.779839	0.91807	0.804979
0.63933	0.29786	0.692865	0.243349	0.659507	0.284192
0.981531	0.968432	0.975592	0.961028	0.979904	0.962086
0.965747	0.965747	0.963957	0.955903	0.958506	0.958669
0.039297	0.0616711	0.0386462	0.0347409	0.0435278	0.0401106
0.200391	0.209422	0.185664	0.235375	0.189081	0.192336
0.799609	0.703035	0.793914	0.705069	0.782687	0.676023
0.0476772	0.0912049	0.0555691	0.0642747	0.0719225	0.0876251
0.116345	0.0691563	0.0864047	0.0716785	0.0611016	0.0654951
0.268815	0.549915	0.232609	0.484175	0.242861	0.482548
0.0351477	0.0834757	0.0297779	0.0801399	0.135709	0.0874624
0.040192	0.652185	0.0552437	0.571312	0.0353917	0.671304
0.131804	0.190383	0.156619	0.213164	0.132129	0.260597
0.219836	0.205354	0.272801	0.210072	0.211374	0.23684
0.519567	0.883004	0.500285	0.921975	0.525995	0.869254
0.0570336	0.133024	0.0837198	0.105768	0.0507689	0.130421
0.518672	0.739321	0.63339	0.856643	0.565373	0.771052
0.0935644	0.315109	0.158571	0.364494	0.103897	0.346188
0.968514	0.922138	0.968269	0.900334	0.975673	0.914165
0.933935	0.943455	0.936132	0.937597	0.937271	0.939305
0.0363681	0.0808722	0.0420633	0.093239	0.0139126	0.117159
0.0969002	0.0580099	0.105443	0.234562	0.0778618	0.114718
0.0316492	0.0286388	0.0263608	0.0428769	0.023025	0.0465381
0.110976	0.0525588	0.189814	0.0637052	0.11244	0.0529656
0.051257	0.0612643	0.0349849	0.0443414	0.0261167	0.0326255
0.206248	0.407453	0.158897	0.255797	0.171589	0.326906
0.856318	0.515255	0.888374	0.551867	0.85526	0.553983
0.115532	0.488569	0.137255	0.492393	0.185664	0.434546
0.174111	0.506061	0.20275	0.375803	0.179074	0.591815
0.0874624	0.0595558	0.117728	0.0181434	0.0852656	0.0266862
0.377756	0.136767	0.252217	0.110325	0.269954	0.134895
0.174681	0.00960052	0.170857	0.013099	0.178667	0.00854284
0.91628	0.85168	0.919209	0.859247	0.897567	0.804084
0.464161	0.678138	0.457896	0.655846	0.551949	0.734928
0.46709	0.538036	0.454804	0.490359	0.446343	0.52933
0.551542	0.633146	0.529493	0.621918	0.559596	0.63038
0.591897	0.710927	0.619559	0.568953	0.674559	0.675372
0.0572777	0.259702	0.0957611	0.223171	0.0692377	0.280693
0.658205	0.697746	0.721015	0.728582	0.695956	0.708649
0.801969	0.661785	0.751688	0.597266	0.781629	0.615816
0.52152	0.335611	0.512896	0.465137	0.518591	0.420226
0.564153	0.686437	0.570987	0.569685	0.549426	0.635831
0.167684	0.196567	0.209503	0.146205	0.149866	0.164592
0.465869	0.480514	0.448133	0.572614	0.387438	0.465463
0.969571	0.949719	0.96591	0.945733	0.969002	0.951184
0.789358	0.877309	0.836384	0.884143	0.812464	0.825726
0.596697	0.800586	0.565617	0.790985	0.620535	0.819055
0.504271	0.599707	0.609959	0.605077	0.505573	0.690261
0.725653	0.417379	0.767391	0.436498	0.711496	0.525751
0.12261	0.44618	0.167602	0.511512	0.152144	0.47848
0.765845	0.619559	0.762997	0.59092	0.725978	0.589212
0.762591	0.76438	0.725002	0.770971	0.768937	0.815312
0.255634	0.233667	0.190465	0.349361	0.186234	0.286063
0.443007	0.457408	0.530144	0.526808	0.512733	0.48263
0.89057	0.198357	0.915955	0.230168	0.9031	0.228867
0.942722	0.960133	0.941095	0.966642	0.937108	0.970466
0.307461	0.377512	0.340249	0.325523	0.342446	0.374339
0.639492	0.821333	0.734847	0.835571	0.682451	0.79424
0.189326	0.23627	0.225856	0.158734	0.195753	0.129851
0.224392	0.443739	0.167358	0.389472	0.30982	0.281751
0.839801	0.676755	0.821007	0.708079	0.732487	0.760801
0.338866	0.162802	0.29184	0.197787	0.351151	0.170613
0.600439	0.383695	0.624847	0.493857	0.610609	0.40249
0.384997	0.692621	0.412741	0.568058	0.44496	0.645838
0.247254	0.457571	0.334554	0.475795	0.318933	0.531934
0.536653	0.672118	0.508258	0.677081	0.521438	0.741437
0.782524	0.802132	0.752095	0.797413	0.744203	0.811651
0.186071	0.0744447	0.237654	0.077211	0.2165	0.142706
0.978765	0.963957	0.980474	0.970059	0.978684	0.96892
0.964852	0.95395	0.951997	0.949068	0.9629	0.960215
0.760801	0.33374	0.762835	0.412985	0.753071	0.365552
0.0863233	0.604751	0.0369376	0.603368	0.0578472	0.605728
0.756	0.460011	0.747457	0.443821	0.805956	0.399317
0.964934	0.808559	0.986738	0.839069	0.984948	0.757058
0.841022	0.90131	0.874136	0.894232	0.864698	0.864454
0.575218	0.570824	0.541372	0.599707	0.547962	0.571068
0.92881	0.92466	0.913433	0.917745	0.928891	0.913026
0.867708	0.877959	0.835978	0.834594	0.861769	0.824424
0.862176	0.795948	0.891547	0.844846	0.884143	0.852738
0.91327	0.778863	0.90253	0.824587	0.893174	0.83256
0.495729	0.379302	0.508014	0.422097	0.434302	0.528517
0.0187129	0.47189	0.0256285	0.484908	0.0148889	0.568953
0.569116	0.258889	0.593605	0.299976	0.597673	0.316492
0.23204	0.232853	0.252461	0.328289	0.224392	0.323896
0.257343	0.0193638	0.259295	0.041087	0.244895	0.0426328
0.972744	0.927752	0.971687	0.960378	0.967863	0.954682
0.539256	0.486535	0.505736	0.442763	0.566349	0.482874
0.123098	0.100724	0.138394	0.146855	0.126109	0.148401
0.0377512	0.119518	0.0434464	0.121634	0.0244895	0.114311
0.157432	0.224636	0.184769	0.203889	0.172403	0.245546
0.076316	0.394435	0.0798145	0.362135	0.0673664	0.290212
0.259051	0.164348	0.260516	0.169067	0.288504	0.141323
0.16866	0.230901	0.288748	0.283704	0.258563	0.22667
0.0835571	0.51493	0.0779432	0.372061	0.0506875	0.446994
0.538524	0.023025	0.503946	0.0412497	0.469775	0.0565454
0.499959	0.40493	0.48922	0.453421	0.488813	0.414287
0.388414	0.450248	0.390936	0.502075	0.398584	0.485721
0.508502	0.636238	0.546416	0.624766	0.559434	0.644293
0.193719	0.375641	0.198031	0.331055	0.193068	0.389635
0.145635	0.339435	0.186803	0.343097	0.193719	0.362298
0.106419	0.422016	0.0956798	0.410382	0.13937	0.450167
0.208527	0.336506	0.183142	0.341144	0.220812	0.296558
0.312261	0.217313	0.312261	0.225694	0.318444	0.22789
0.535188	0.790578	0.544057	0.801237	0.497193	0.785127
0.435359	0.763811	0.450736	0.701652	0.467171	0.686275
0.401188	0.327964	0.475714	0.342446	0.457001	0.281181
0.195753	0.359857	0.201692	0.34448	0.210886	0.291351
0.550647	0.373037	0.589212	0.431942	0.566593	0.512652
0.358636	0.0990155	0.312912	0.099341	0.277683	0.106501
0.565943	0.590839	0.515499	0.593686	0.605565	0.596859
0.646327	0.726222	0.649093	0.744529	0.690912	0.741274
0.511594	0.464405	0.553901	0.468473	0.557644	0.423318
0.158978	0.149947	0.161012	0.141648	0.136929	0.172891
0.358799	0.236108	0.388902	0.197868	0.38874	0.197055
0.234969	0.18363	0.261818	0.256041	0.226833	0.196973
0.634529	0.58311	0.595965	0.543975	0.598487	0.553332
0.394598	0.423725	0.357579	0.347653	0.387194	0.40192
0.511919	0.401595	0.516394	0.430966	0.50598	0.375234
0.544708	0.604019	0.57774	0.630136	0.562363	0.587991
0.570987	0.382638	0.596615	0.393865	0.579042	0.382638
0.852982	0.748515	0.860304	0.737857	0.845171	0.671141
0.850704	0.727768	0.842975	0.666504	0.839557	0.699943
0.662517	0.640306	0.694492	0.631356	0.66325	0.709055
0.656659	0.461801	0.633553	0.502644	0.581808	0.44618
0.940607	0.77813	0.930844	0.810512	0.932145	0.810024
0.853795	0.803027	0.848995	0.780408	0.848344	0.826377
0.917989	0.772679	0.92108	0.76015	0.89472	0.736799
0.845334	0.899195	0.847693	0.879017	0.850216	0.890408
0.0519079	0.0697258	0.0876251	0.0335205	0.0870556	0.0318119
0.252949	0.0217232	0.272313	0.0266048	0.33016	0.028232
0.0453991	0.107233	0.0677732	0.13937	0.0706208	0.148483
0.168009	0.331787	0.151412	0.307623	0.187129	0.306322
0.125295	0.0781873	0.129851	0.10585	0.129444	0.0811163
0.0102514	0.0469449	0.0165975	0.0596371	0.0103328	0.0781873
0.126353	0.653893	0.1519	0.562037	0.166707	0.551379
0.831096	0.96713	0.847449	0.969083	0.83793	0.964934
0.946709	0.947685	0.952404	0.959564	0.949394	0.936295
0.878692	0.74583	0.859247	0.731999	0.885933	0.735009
0.0301033	0.22789	0.0303474	0.158002	0.0237572	0.152795
0.0645188	0.165406	0.176389	0.100643	0.134	0.160687
0.963388	0.948255	0.96111	0.942641	0.962737	0.937678
0.707184	0.716459	0.706452	0.680661	0.786429	0.677081
0.440159	0.317305	0.401107	0.409812	0.415751	0.341958
0.118867	0.277683	0.181027	0.365715	0.198601	0.164511
0.199089	0.202913	0.178749	0.26434	0.127248	0.293792
0.237572	0.229518	0.159304	0.240094	0.143194	0.323814
0.0208282	0.136604	0.0401106	0.109267	0.0456432	0.127166
0.158002	0.143438	0.157025	0.129444	0.17704	0.0941339
0.11545	0.189163	0.120413	0.147506	0.140428	0.264991
0.235864	0.535758	0.294199	0.629404	0.313237	0.642828
0.600846	0.719144	0.686519	0.716541	0.648198	0.731918
0.799121	0.76137	0.768286	0.830689	0.755594	0.842324
0.940363	0.91026	0.944024	0.898544	0.934668	0.92222
0.737694	0.836303	0.716866	0.835164	0.69197	0.84151
0.633634	0.660402	0.532259	0.621756	0.60109	0.605484
0.0397038	0.404117	0.0502807	0.377919	0.0222114	0.424213
0.675128	0.758034	0.626393	0.753804	0.680091	0.740298
0.820519	0.911073	0.832886	0.90611	0.846636	0.917175
0.115369	0.826377	0.108535	0.832967	0.117322	0.820356
0.721504	0.728663	0.708567	0.762835	0.697746	0.811081
0.605646	0.581401	0.600033	0.582784	0.631438	0.563176
0.536734	0.47368	0.528924	0.466195	0.590839	0.506712
0.515255	0.633878	0.546904	0.619478	0.548694	0.624197
0.641526	0.702058	0.633472	0.693109	0.66089	0.689529
0.281995	0.36783	0.248637	0.237979	0.297942	0.298592
0.152307	0.06639	0.132292	0.0427142	0.0944594	0.0491416
0.443902	0.629404	0.45456	0.578228	0.513546	0.632414
0.317224	0.520869	0.324709	0.546253	0.377756	0.561142
0.946465	0.71589	0.941502	0.673582	0.946058	0.789033
0.984704	0.88878	0.975266	0.898137	0.973232	0.907737
0.818892	0.889431	0.849727	0.908388	0.832642	0.884224
0.656253	0.837605	0.678383	0.77992	0.708974	0.805061
0.525262	0.334961	0.515255	0.424457	0.503621	0.401839
0.973395	0.973965	0.965991	0.978846	0.966642	0.974371
0.602392	0.450492	0.618908	0.507038	0.637214	0.491172
0.460337	0.475307	0.539012	0.527378	0.527947	0.446831
0.953706	0.979253	0.946302	0.980636	0.95216	0.980229
0.92043	0.936051	0.926694	0.936539	0.922057	0.935074
0.543894	0.737287	0.604101	0.760475	0.610528	0.762997
0.680335	0.769832	0.681474	0.739484	0.630624	0.788951
0.732731	0.873322	0.81458	0.867789	0.788138	0.863966
0.691482	0.865755	0.734358	0.901798	0.659914	0.877959
0.690505	0.716052	0.679196	0.709788	0.674152	0.754536
0.437637	0.518916	0.440404	0.47848	0.387601	0.487999
0.790253	0.750712	0.770238	0.718656	0.785453	0.688553
0.118786	0.210886	0.108209	0.206818	0.111138	0.175087
0.278496	0.827353	0.268408	0.77634	0.32414	0.745261
0.0636238	0.432023	0.0495485	0.220893	0.0315678	0.383207
0.581726	0.623952	0.622976	0.704011	0.502156	0.634855
0.583679	0.317387	0.544708	0.328696	0.591652	0.400781
0.823529	0.650395	0.847531	0.714507	0.856969	0.731836
0.984786	0.984704	0.985925	0.987226	0.982752	0.987715
0.17224	0.208038	0.179074	0.202099	0.126841	0.30323
0.470426	0.979823	0.496217	0.975429	0.394191	0.981124
0.654788	0.68961	0.697584	0.752014	0.66626	0.786185
0.095273	0.0295338	0.104467	0.0497112	0.0697258	0.0467822
0.195672	0.361647	0.204296	0.366935	0.179644	0.401676
0.370434	0.609064	0.364413	0.558539	0.345944	0.602799
0.819624	0.743634	0.78529	0.73387	0.782524	0.777968
0.622325	0.238304	0.626963	0.290131	0.628346	0.295582
0.197787	0.199414	0.256529	0.296477	0.257668	0.186315
0.284273	0.283053	0.269547	0.357172	0.244976	0.272883
0.633065	0.663168	0.606379	0.654951	0.619966	0.640387
0.205028	0.157839	0.170124	0.139452	0.151412	0.215849
0.187373	0.221056	0.166219	0.335042	0.148157	0.341713
0.651452	0.842975	0.768774	0.791229	0.849402	0.837198
0.302172	0.375071	0.296721	0.302579	0.335611	0.339435
0.0689936	0.0615084	0.0672036	0.0438532	0.101945	0.0447482
0.793752	0.88276	0.815068	0.895533	0.83012	0.880563
0.957774	0.89594	0.954357	0.901391	0.955252	0.884468
0.862664	0.845415	0.853063	0.840534	0.851273	0.852575
0.560247	0.568627	0.657961	0.608494	0.608087	0.567814
0.261574	0.16988	0.1938	0.211456	0.215198	0.194695
0.49223	0.386868	0.521845	0.391913	0.496705	0.494345
0.601009	0.334635	0.643072	0.54544	0.597836	0.435603
0.506224	0.539582	0.486209	0.525995	0.501831	0.560898
0.215849	0.289561	0.176633	0.277846	0.211618	0.276951
0.219754	0.700838	0.182573	0.377349	0.185013	0.577658
0.0340086	0.0310797	0.0271744	0.0539419	0.0200146	0.0197706
0.156537	0.105036	0.148889	0.0859165	0.125946	0.0448296
0.755349	0.867708	0.769181	0.864535	0.771784	0.854121
0.722399	0.795135	0.705069	0.78651	0.736067	0.724758
0.919616	0.939793	0.926206	0.947441	0.90432	0.936458
0.846554	0.779676	0.816858	0.808885	0.811732	0.772923
0.776259	0.56098	0.807501	0.62981	0.784965	0.62501
0.0892523	0.241152	0.220324	0.275079	0.165406	0.287365
0.789928	0.154585	0.744447	0.187861	0.810756	0.166301
0.0983647	0.346432	0.0499553	0.284273	0.0498739	0.381987
0.915548	0.956798	0.91628	0.946709	0.94915	0.959727
0.373363	0.137255	0.432349	0.0964934	0.410707	0.109674
0.657392	0.651859	0.701326	0.632333	0.659019	0.593686
0.728094	0.694736	0.703604	0.6962	0.711659	0.713205
0.107884	0.898706	0.14474	0.890652	0.170857	0.914002
0.114881	0.0309169	0.124156	0.0446668	0.0950289	0.0502807
0.233179	0.325197	0.308193	0.450899	0.2763	0.27451
0.838744	0.804979	0.844846	0.817021	0.846229	0.836384
0.920592	0.863071	0.929705	0.877065	0.923765	0.881946
0.755105	0.750224	0.723782	0.710276	0.743227	0.670409
0.247986	0.0485721	0.164592	0.0432837	0.136034	0.0126109
0.0290456	0.320641	0.013099	0.244081	0.013994	0.266943
0.0785127	0.106826	0.0924254	0.101619	0.0743634	0.139045
0.884062	0.755512	0.885363	0.7512	0.889106	0.779107
0.301277	0.381824	0.322268	0.489627	0.332032	0.429583
0.39354	0.178423	0.484908	0.186722	0.443739	0.181922
0.179888	0.221951	0.282564	0.192743	0.0596371	0.0528842
0.890326	0.892523	0.880482	0.872671	0.899357	0.888536
0.271011	0.23505	0.217069	0.186803	0.239688	0.232284
0.0296152	0.547636	0.0587422	0.478317	0.0515011	0.533073
0.395818	0.375315	0.356602	0.386706	0.405012	0.43837
0.329184	0.0976324	0.19022	0.0838012	0.237572	0.125539
0.283459	0.364088	0.2117	0.210805	0.174355	0.335693
0.0816044	0.801074	0.210154	0.560817	0.237654	0.702547
0.235213	0.0481653	0.109918	0.0639492	0.20812	0.0354731
0.533073	0.358962	0.588398	0.358799	0.608169	0.387682
0.258238	0.0925881	0.235213	0.0823367	0.241152	0.0926694
0.938329	0.888536	0.929542	0.894069	0.934179	0.874136
0.986494	0.988528	0.983077	0.985111	0.985111	0.982508
0.0641933	0.235538	0.106826	0.167277	0.0809535	0.234969
0.690343	0.758848	0.684973	0.758034	0.660971	0.76438
0.781141	0.643072	0.749247	0.655032	0.775527	0.624115
0.907005	0.832886	0.886177	0.87438	0.902856	0.873241
0.975836	0.965503	0.977463	0.970873	0.978114	0.972012
0.665772	0.440892	0.655439	0.517859	0.671711	0.523147
0.812058	0.789684	0.808396	0.793426	0.83492	0.725083
0.434383	0.52868	0.33195	0.531446	0.402327	0.515174
0.516882	0.510455	0.574974	0.454235	0.567895	0.569929
0.505492	0.746888	0.502888	0.712391	0.601009	0.691482
0.716866	0.451631	0.691563	0.376129	0.718412	0.464568
0.0322187	0.197706	0.0494671	0.232691	0.0244081	0.194044
0.558376	0.775039	0.573184	0.800586	0.573509	0.79668
0.928077	0.900334	0.908551	0.867952	0.919535	0.879505
0.678952	0.727606	0.679684	0.737369	0.659995	0.729233
0.215117	0.15312	0.19974	0.158083	0.18721	0.150273
0.675779	0.370108	0.654951	0.411032	0.635017	0.40013
0.479945	0.395493	0.532585	0.544545	0.52331	0.468147
0.639411	0.671792	0.664795	0.68481	0.652591	0.690098
0.604914	0.719307	0.585469	0.694248	0.611504	0.684241
0.0432023	0.16028	0.0424701	0.109104	0.037019	0.149703
0.967944	0.951997	0.967212	0.953055	0.969327	0.95753
0.777724	0.0746074	0.699618	0.104629	0.718575	0.0828248
0.935156	0.963469	0.929298	0.965422	0.935481	0.96111
0.961679	0.962493	0.963469	0.966235	0.962249	0.966317
0.943699	0.940444	0.939468	0.945	0.937678	0.944594
0.0312424	0.110731	0.0135058	0.134489	0.0514197	0.109836
0.99878	0.998373	0.998617	0.998373	0.998942	0.998617
0.602799	0.611667	0.595476	0.612643	0.652835	0.640225
0.441054	0.402001	0.43723	0.427223	0.406151	0.415263
0.949638	0.773167	0.941909	0.825157	0.93719	0.809454
0.212839	0.313156	0.248393	0.182898	0.237165	0.241966
0.74225	0.651615	0.813359	0.672362	0.731348	0.673826
0.451387	0.410382	0.491498	0.459686	0.451713	0.506143
0.39297	0.751363	0.320234	0.68603	0.428281	0.770482
0.95037	0.944756	0.949557	0.946465	0.944594	0.944105
0.39891	0.442926	0.258319	0.392482	0.356765	0.467578
0.723456	0.474168	0.718981	0.461639	0.694899	0.506224
0.661134	0.658937	0.627532	0.491416	0.631112	0.549589
0.872671	0.778212	0.885445	0.756895	0.872508	0.780002
0.807501	0.490115	0.788951	0.60768	0.763648	0.457733
0.164348	0.508584	0.118705	0.417948	0.207469	0.523391
0.0100887	0.403791	0.0325441	0.293141	0.0292084	0.242535
0.575462	0.402327	0.546335	0.453096	0.595151	0.426654
0.303474	0.362867	0.25897	0.369539	0.283215	0.334879
0.98682	0.993491	0.986169	0.992678	0.987796	0.993084
0.825808	0.743227	0.824424	0.789358	0.826296	0.768611
0.590351	0.732731	0.569116	0.748271	0.536571	0.703116
0.378814	0.750386	0.192173	0.769994	0.283948	0.799772
0.947197	0.966235	0.95452	0.96949	0.952241	0.964771
0.54845	0.0445041	0.444553	0.0346595	0.463673	0.0533724
0.490115	0.457977	0.415995	0.534782	0.48564	0.546335
0.366528	0.26556	0.38337	0.269059	0.309576	0.267106
0.0105768	0.86242	0.0568709	0.750875	0.0851843	0.88219
0.805874	0.982914	0.837361	0.988284	0.945163	0.968758
0.98861	0.986331	0.984623	0.981287	0.986413	0.981857
0.143276	0.223334	0.190546	0.247254	0.184607	0.241803
0.39175	0.316899	0.402246	0.399072	0.456513	0.432918
0.324302	0.278008	0.364169	0.287527	0.371085	0.335856
0.559108	0.634936	0.548776	0.632414	0.550647	0.590269
0.302823	0.354812	0.287121	0.357497	0.33789	0.337645
0.436905	0.549426	0.422179	0.465463	0.391994	0.522415
0.485721	0.597999	0.495485	0.547067	0.512652	0.59808
0.650964	0.677976	0.629973	0.660809	0.638272	0.680579
0.587991	0.717924	0.579937	0.705638	0.605809	0.722236
0.84509	0.916931	0.86665	0.907656	0.845497	0.906192
0.960947	0.921487	0.960784	0.908795	0.96054	0.932308
0.737532	0.532503	0.720283	0.50956	0.752583	0.671874
0.514604	0.65251	0.476446	0.597104	0.431617	0.68001
0.967863	0.572289	0.971117	0.642584	0.967619	0.654788
0.877309	0.931413	0.906842	0.93719	0.906192	0.926613
0.748271	0.693597	0.720771	0.712147	0.721341	0.697177
0.345944	0.582459	0.638516	0.657798	0.550321	0.604589
0.301521	0.497437	0.284843	0.447156	0.319665	0.428362
0.818241	0.945489	0.869417	0.954601	0.867464	0.957449
0.840534	0.55146	0.83012	0.677162	0.843544	0.653405
0.148076	0.554145	0.180539	0.597754	0.144333	0.619396
0.529656	0.683834	0.628915	0.682206	0.570987	0.666911
0.248149	0.0563014	0.268896	0.0685868	0.256448	0.0896591
0.0185502	0.0911236	0.0190383	0.0735498	0.0142381	0.132373
0.011065	0.106175	0.0238386	0.13514	0.0168416	0.116427
0.711578	0.296314	0.687902	0.25775	0.70393	0.387926
0.337157	0.203808	0.358718	0.208852	0.296803	0.204377
0.829876	0.581076	0.802294	0.551623	0.869579	0.520625
0.6172	0.478073	0.633797	0.599382	0.612806	0.650557
0.716134	0.142543	0.69799	0.162721	0.671874	0.274917
0.392808	0.258238	0.403141	0.322756	0.378732	0.352128
0.162151	0.353918	0.146286	0.279066	0.168009	0.34749
0.164511	0.414775	0.205109	0.18957	0.19022	0.391506
0.359369	0.622081	0.35888	0.61484	0.394272	0.632739
0.422504	0.5072	0.356765	0.412822	0.393296	0.496379
0.522577	0.486698	0.554064	0.450085	0.541046	0.510618
0.630868	0.561468	0.661053	0.563664	0.641364	0.578472
0.265153	0.395004	0.252949	0.358148	0.349443	0.427793
0.227321	0.38638	0.243593	0.372549	0.247742	0.360752
0.343585	0.34627	0.365145	0.316085	0.291758	0.379221
0.497274	0.367911	0.468961	0.258156	0.488976	0.396388
0.0602067	0.0157025	0.0505248	0.0132617	0.0426328	0.015133
0.942397	0.982508	0.942885	0.972256	0.955903	0.980962
0.746644	0.890652	0.745423	0.877471	0.801074	0.891303
0.936702	0.818892	0.911236	0.778537	0.926857	0.820763
0.826052	0.995444	0.843707	0.99699	0.842893	0.99105
0.946546	0.991701	0.943292	0.994549	0.956065	0.986087
0.698641	0.199496	0.707916	0.117647	0.776015	0.174762
0.443821	0.146611	0.475063	0.117566	0.436417	0.179725
0.0225368	0.387926	0.0355545	0.40729	0.0129363	0.362786
0.10943	0.0458872	0.138963	0.100561	0.0714344	0.0375071
0.0147262	0.393052	0.0104141	0.24758	0.0263608	0.535188
0.767798	0.998291	0.883329	0.998617	0.856236	0.998047
0.841673	0.71768	0.847612	0.760801	0.839395	0.683427
0.0715971	0.0235945	0.086486	0.0117159	0.0811976	0.00927508
0.348873	0.0936458	0.356196	0.0929949	0.416565	0.0982019
0.758034	0.921243	0.792287	0.921487	0.797169	0.909853
0.286388	0.549264	0.236596	0.541697	0.2488	0.531039
0.904646	0.96892	0.914572	0.967293	0.936295	0.953136
0.370352	0.756244	0.411765	0.70751	0.325441	0.662436
0.11423	0.114881	0.131072	0.0615898	0.1938	0.0994223
0.600683	0.911724	0.670491	0.84273	0.64714	0.941583
0.0310797	0.409243	0.0363681	0.482874	0.0116345	0.355707
0.300626	0.572451	0.275161	0.533561	0.424945	0.434952
0.487267	0.534049	0.434952	0.583516	0.460337	0.564397
0.428199	0.326418	0.525018	0.195428	0.5622	0.332927
0.525995	0.272232	0.578716	0.432837	0.538199	0.294199
0.660971	0.753722	0.703279	0.73265	0.642991	0.755756
0.751932	0.656659	0.698234	0.676674	0.734521	0.650395
0.264828	0.734358	0.251648	0.818973	0.30803	0.801399
0.471971	0.629322	0.44797	0.665609	0.543975	0.634041
0.654951	0.247824	0.626637	0.256611	0.606704	0.37979
0.320722	0.799203	0.132373	0.382475	0.23985	0.722805
0.261167	0.748678	0.294931	0.764136	0.284436	0.743715
0.421609	0.511838	0.432186	0.564559	0.475307	0.519974
0.703767	0.675291	0.745179	0.667562	0.687414	0.637702
0.788056	0.811163	0.777073	0.805793	0.775283	0.813848
0.770482	0.370596	0.7739	0.364983	0.760394	0.340574
0.388658	0.604507	0.429827	0.615572	0.38215	0.635017
0.893662	0.898544	0.895452	0.911236	0.905703	0.88878
0.844602	0.716378	0.859409	0.77813	0.823204	0.812464
0.526239	0.482548	0.510211	0.542999	0.507933	0.616793
0.885607	0.79546	0.893987	0.782036	0.898381	0.763892
0.342446	0.747457	0.267594	0.752665	0.35823	0.778212
0.306891	0.244325	0.267187	0.163372	0.353185	0.215198
0.746074	0.650964	0.757465	0.680335	0.755838	0.66268
0.602311	0.531608	0.617444	0.540558	0.620291	0.595151
0.554715	0.580425	0.565373	0.628671	0.612318	0.525262
0.250834	0.248149	0.246034	0.219836	0.296396	0.237165
0.733138	0.460988	0.672931	0.445692	0.740216	0.5251
0.532666	0.534944	0.574485	0.553088	0.583272	0.546904
0.577008	0.492067	0.617362	0.468229	0.64055	0.422911
0.576113	0.423969	0.592466	0.549752	0.555935	0.508258
0.712961	0.690261	0.696851	0.652917	0.706696	0.646327
0.903588	0.938329	0.893011	0.926125	0.908714	0.937434
0.794484	0.576926	0.750793	0.685542	0.740542	0.70214
0.892848	0.868928	0.883411	0.891709	0.881377	0.888455
0.192417	0.0338459	0.245871	0.0599626	0.127736	0.0534537
0.293955	0.163372	0.304044	0.223009	0.274103	0.188105
0.796111	0.427711	0.798064	0.42283	0.787487	0.479212
0.495403	0.613132	0.478317	0.586039	0.475633	0.624685
0.347815	0.219592	0.289968	0.152713	0.205598	0.259051
0.901391	0.977626	0.92287	0.980718	0.901554	0.975185
0.38158	0.321862	0.425515	0.246359	0.40672	0.336588
0.719225	0.854935	0.70873	0.85404	0.762428	0.794891
0.918721	0.800749	0.924986	0.843544	0.924254	0.82955
0.99105	0.977463	0.991945	0.979497	0.990318	0.975511
0.806932	0.893499	0.814254	0.919372	0.800098	0.902042
0.975755	0.945651	0.975673	0.957855	0.966968	0.959238
0.843463	0.984542	0.86844	0.98625	0.878936	0.983647
0.1794	0.639655	0.168741	0.694655	0.12261	0.709218
0.977056	0.981043	0.977219	0.98324	0.973314	0.98145
0.700675	0.831991	0.747783	0.850216	0.587584	0.86364
0.941827	0.907086	0.947929	0.919046	0.927833	0.929054
0.946628	0.938492	0.95094	0.934017	0.949068	0.941827
0.959971	0.944675	0.970873	0.952486	0.965829	0.945814
0.993491	0.998047	0.994142	0.998047	0.99463	0.997885
0.927182	0.975348	0.911399	0.97307	0.922464	0.978765
0.57717	0.720609	0.609389	0.697828	0.585144	0.699211
0.962249	0.924904	0.963876	0.929867	0.958669	0.941746
0.73265	0.585632	0.725816	0.633553	0.697502	0.582784
0.708811	0.629078	0.661704	0.644943	0.691482	0.687414
0.893418	0.841754	0.881214	0.853389	0.851111	0.881702
0.313644	0.554878	0.27215	0.466602	0.305427	0.460825
0.783663	0.909771	0.807827	0.965015	0.765113	0.950858
0.996827	0.981938	0.994467	0.991213	0.994386	0.986738
0.210967	0.324302	0.13457	0.254251	0.212757	0.18241
0.792043	0.875925	0.835408	0.900252	0.830038	0.893418
0.488488	0.434383	0.7512	0.751932	0.647791	0.663575
0.579286	0.283866	0.674721	0.581726	0.60467	0.41567
0.556667	0.0714344	0.626231	0.245627	0.576845	0.123668
0.479782	0.524937	0.570092	0.554064	0.598975	0.579774
0.314295	0.585794	0.284761	0.583842	0.275486	0.551949
0.731999	0.538199	0.698641	0.533724	0.722724	0.546823
0.687576	0.535351	0.708811	0.40371	0.732975	0.444797
0.629892	0.470832	0.633309	0.492149	0.617688	0.50598
0.417623	0.56578	0.4426	0.576763	0.432512	0.591652
0.295419	0.288585	0.379058	0.274184	0.313807	0.195183
0.80262	0.910178	0.808803	0.905215	0.809373	0.876902
0.769343	0.756977	0.742739	0.739728	0.779269	0.738426
0.847938	0.719225	0.855667	0.741925	0.843219	0.778863
0.0125295	0.103409	0.00813603	0.136441	0.0289643	0.106663
0.416484	0.0163534	0.464161	0.043121	0.421528	0.0393784
0.265479	0.249288	0.279473	0.206574	0.262875	0.200879
0.295826	0.00805467	0.278171	0.0314865	0.308844	0.0105768
0.0206655	0.107558	0.0148076	0.155561	0.00846148	0.0721666
0.0611016	0.96233	0.0935644	0.961679	0.123017	0.962005
0.972907	0.781059	0.973477	0.881621	0.958425	0.781303
0.366691	0.178261	0.253926	0.0901473	0.162477	0.0717598
0.0684241	0.0868928	0.0536978	0.124156	0.0753397	0.106826
0.0738752	0.125783	0.0811976	0.10105	0.0327882	0.131966
0.231958	0.35945	0.219266	0.39053	0.225124	0.350419
0.661866	0.736718	0.625417	0.759417	0.62916	0.755349
0.125132	0.0136685	0.110731	0.00976324	0.0965747	0.013099
0.129363	0.0156212	0.0691563	0.0308356	0.0710276	0.0205842
0.883248	0.956065	0.888862	0.959808	0.858514	0.960866
0.856236	0.893906	0.853389	0.898462	0.844602	0.895208
0.696119	0.735172	0.702547	0.734114	0.673094	0.738508
0.208933	0.429827	0.236759	0.44675	0.217313	0.427711
0.888943	0.944268	0.865105	0.906436	0.879343	0.932552
0.120332	0.020991	0.106582	0.0280693	0.0557318	0.0278252
0.832398	0.847856	0.782605	0.7141	0.788382	0.810349
0.599138	0.736392	0.600928	0.716622	0.668375	0.74225
0.965829	0.929542	0.965585	0.929705	0.966317	0.920023
0.783337	0.761289	0.796518	0.787894	0.804491	0.737125
0.822065	0.863803	0.838012	0.868196	0.864942	0.850053
0.49939	0.42104	0.54544	0.388902	0.446506	0.375641
0.822634	0.713123	0.855097	0.821089	0.522333	0.787975
0.729721	0.408917	0.678952	0.405419	0.702709	0.408754
0.138313	0.0624847	0.189651	0.0126109	0.174192	0.0486535
0.307217	0.647303	0.299569	0.489057	0.434464	0.55024
0.836954	0.106094	0.851761	0.0337645	0.862501	0.0838012
0.898869	0.954031	0.931983	0.946384	0.946628	0.942153
0.920023	0.981775	0.907737	0.981368	0.907331	0.982019
0.913758	0.929217	0.917012	0.911724	0.911561	0.926776
0.78765	0.41445	0.759824	0.422179	0.727361	0.454235
0.300871	0.679522	0.258482	0.718086	0.270198	0.684729
0.176959	0.490603	0.135953	0.580587	0.139858	0.555691
0.883736	0.828818	0.900334	0.878529	0.89057	0.866569
0.222032	0.186641	0.212757	0.174355	0.260679	0.158409
0.764625	0.115369	0.658449	0.253437	0.70873	0.22431
0.851517	0.928647	0.872183	0.904971	0.895371	0.920755
0.609308	0.289643	0.619478	0.27752	0.584005	0.274591
0.747213	0.752583	0.705882	0.700187	0.788626	0.722399
0.351558	0.33854	0.314458	0.269221	0.399479	0.308844
0.701082	0.634611	0.736148	0.546904	0.737043	0.66211
0.990969	0.940119	0.991457	0.945651	0.991294	0.936702
0.0253844	0.817834	0.0735498	0.908876	0.0337645	0.856643
0.0885201	0.1017	0.102839	0.0816044	0.0826621	0.108535
0.152469	0.0256285	0.173867	0.00854284	0.194939	0.0082174
0.701977	0.0698072	0.660565	0.105036	0.618745	0.147506
0.751363	0.565617	0.785046	0.578391	0.770238	0.501261
0.655032	0.0319746	0.692458	0.037263	0.664714	0.0432023
0.67342	0.891628	0.668863	0.905134	0.642503	0.894476
0.280205	0.261655	0.248719	0.164999	0.290456	0.217069
0.496542	0.706126	0.48084	0.756651	0.507689	0.743796
0.971198	0.963795	0.970466	0.965503	0.971931	0.958018
0.361159	0.718493	0.410626	0.694492	0.484908	0.669433
0.398422	0.749003	0.281181	0.754048	0.373607	0.706615
0.0630543	0.284436	0.0409243	0.221544	0.0375071	0.164673
0.716459	0.108372	0.737125	0.0689936	0.698723	0.0852656
0.691644	0.475551	0.657636	0.429908	0.679115	0.415019
0.53169	0.670409	0.516638	0.735335	0.540314	0.712879
0.082418	0.0556505	0.0925881	0.0736311	0.102921	0.0903913
0.18005	0.192092	0.143601	0.19022	0.120739	0.194777
0.35823	0.48922	0.388252	0.532422	0.316085	0.508421
0.747457	0.888211	0.726467	0.892523	0.707347	0.890001
0.74404	0.765682	0.774957	0.757139	0.723212	0.756
0.813441	0.815149	0.838174	0.796599	0.809617	0.843381
0.470832	0.462859	0.573997	0.424945	0.494834	0.508177
0.790823	0.170694	0.819868	0.182654	0.825238	0.177528
0.837605	0.312505	0.834188	0.355463	0.84151	0.316329
0.54365	0.910341	0.580994	0.913921	0.60345	0.897405
0.995118	0.999024	0.993817	0.998861	0.995118	0.998861
0.927833	0.970629	0.931169	0.969409	0.916768	0.969815
0.447238	0.547474	0.446343	0.529005	0.452933	0.574567
0.208445	0.529005	0.2536	0.5251	0.296152	0.553006
0.720609	0.693922	0.728663	0.663656	0.667887	0.668863
0.525669	0.591571	0.482711	0.521683	0.466113	0.568221
0.317061	0.0232691	0.321943	0.0533724	0.39712	0.0719225
0.511268	0.614596	0.525181	0.56757	0.596534	0.581726
0.677325	0.717761	0.675616	0.716134	0.655683	0.680091
0.311447	0.41746	0.283541	0.393947	0.300382	0.423399
0.64771	0.912212	0.700024	0.856887	0.767472	0.892279
0.926369	0.876007	0.935888	0.85884	0.941014	0.845334
0.752502	0.32414	0.739728	0.347002	0.807501	0.357497
0.654869	0.791718	0.63754	0.769181	0.62558	0.728989
0.173298	0.0208282	0.18363	0.0234318	0.0855097	0.0270116
0.958099	0.973558	0.939956	0.942804	0.968269	0.952079
0.196241	0.391018	0.168823	0.377593	0.141648	0.283459
0.143113	0.00894964	0.103084	0.0240013	0.172809	0.0336832
0.863396	0.907575	0.876983	0.927101	0.850785	0.925311
0.0920999	0.0768042	0.159466	0.104548	0.114637	0.0951916
0.965422	0.898462	0.959076	0.892848	0.963957	0.879587
0.698967	0.0468636	0.738915	0.0219673	0.761207	0.0357986
0.889513	0.936295	0.901147	0.918965	0.908958	0.929786
0.952323	0.923196	0.958913	0.911887	0.953462	0.91628
0.657554	0.552925	0.677406	0.571068	0.615328	0.583516
0.895615	0.893174	0.889513	0.874868	0.645025	0.885038
0.750875	0.544626	0.73208	0.602636	0.754861	0.638353
0.352453	0.174599	0.352453	0.225368	0.372793	0.261085
0.607111	0.555691	0.583435	0.578147	0.608738	0.554715
0.0100887	0.905459	0.0120413	0.882272	0.0122854	0.889919
0.215768	0.688227	0.298186	0.666911	0.280286	0.585225
0.801155	0.917012	0.80563	0.902856	0.822797	0.898137
0.336344	0.838418	0.299813	0.807908	0.304125	0.816939
0.873891	0.296884	0.855585	0.43064	0.856724	0.406395
0.840859	0.357579	0.843137	0.353267	0.869661	0.308925
0.514197	0.817102	0.427711	0.817753	0.516231	0.778049
0.0272557	0.89057	0.0436905	0.889024	0.0609389	0.889594
0.127898	0.390041	0.124888	0.370922	0.11781	0.34391
0.643235	0.762591	0.664389	0.750631	0.673338	0.727687
0.0881133	0.0555691	0.0999105	0.10528	0.0634611	0.0113091
0.871125	0.900415	0.926532	0.911561	0.906598	0.900496
0.676837	0.255634	0.770076	0.330893	0.753641	0.277276
0.76373	0.748759	0.769262	0.687332	0.739159	0.762428
0.793996	0.965829	0.820926	0.955008	0.830608	0.966968
0.689285	0.768937	0.672769	0.720446	0.659426	0.717517
0.578065	0.611016	0.598975	0.652266	0.560166	0.595476
0.785534	0.814336	0.766089	0.818648	0.750712	0.824262
0.721178	0.636157	0.698479	0.682369	0.691644	0.643235
0.737206	0.735823	0.735009	0.756814	0.728338	0.710601
0.301033	0.233504	0.272557	0.181759	0.244651	0.271581
0.882841	0.639248	0.885851	0.693678	0.882434	0.63518
0.462208	0.327719	0.39476	0.355219	0.381173	0.326418
0.562363	0.580587	0.523228	0.564234	0.580262	0.558701
0.107233	0.102433	0.210886	0.238955	0.198112	0.174274
0.808396	0.853551	0.814905	0.871288	0.802945	0.862826
0.501342	0.396388	0.471158	0.431128	0.514767	0.370678
0.522089	0.437637	0.483362	0.394516	0.520788	0.472378
0.662924	0.551786	0.63518	0.583191	0.639167	0.536165
0.231714	0.24758	0.310797	0.257994	0.248068	0.220893
0.56277	0.561224	0.527296	0.570824	0.539256	0.499634
0.080384	0.612074	0.0501993	0.402083	0.103246	0.400049
0.894964	0.974127	0.890896	0.961435	0.94321	0.973802
0.267513	0.477911	0.136279	0.569278	0.248556	0.428444
0.552681	0.323326	0.465707	0.388496	0.487186	0.356358
0.330323	0.202994	0.331706	0.286307	0.332113	0.167196
0.0646001	0.171101	0.0281507	0.150761	0.0306729	0.0957611
0.438776	0.558457	0.383858	0.62501	0.463347	0.601904
0.573021	0.00618339	0.493857	0.0148076	0.483362	0.0193638
0.697665	0.6268	0.639655	0.632658	0.661785	0.615166
0.323245	0.0567895	0.314783	0.0364494	0.305508	0.0394598
0.434139	0.382231	0.436905	0.406964	0.425108	0.413229
0.838581	0.481572	0.864128	0.479538	0.851355	0.486942
0.881946	0.767472	0.923765	0.799528	0.896754	0.781873
0.87617	0.823204	0.903751	0.81222	0.875763	0.848344
0.507038	0.543731	0.494183	0.570499	0.440078	0.59507
0.157676	0.124156	0.186152	0.11781	0.172891	0.133594
0.84151	0.93662	0.810593	0.931901	0.833211	0.925799
0.903507	0.97608	0.883248	0.982345	0.876332	0.976487
0.583272	0.399072	0.572614	0.317305	0.582215	0.449679
0.974046	0.95875	0.973395	0.961842	0.976812	0.957042
0.215198	0.392076	0.289155	0.410219	0.285005	0.407046
0.353348	0.0846961	0.225694	0.095273	0.249532	0.0785941
0.940851	0.920918	0.94321	0.91026	0.953625	0.897079
0.766903	0.779107	0.745342	0.785209	0.73265	0.797657
0.803352	0.862013	0.80262	0.869498	0.801725	0.869335
0.918314	0.721992	0.911155	0.682125	0.896184	0.709544
0.599544	0.676999	0.609226	0.644455	0.61663	0.665934
0.810919	0.687576	0.802376	0.667724	0.817753	0.688146
0.339435	0.133268	0.332682	0.194614	0.314132	0.142137
0.0896591	0.0523961	0.0200146	0.101782	0.0615084	0.0515011
0.625986	0.282076	0.607843	0.224392	0.634448	0.249614
0.207306	0.132943	0.191685	0.130095	0.176796	0.104467
0.583923	0.539419	0.639248	0.572045	0.607924	0.544138
0.164673	0.544952	0.115694	0.505655	0.109592	0.513058
0.369376	0.0423887	0.389797	0.0653324	0.334228	0.0406802
0.734358	0.568546	0.712391	0.598649	0.722643	0.564641
0.36604	0.00659019	0.454072	0.0225368	0.354487	0.0082174
0.324709	0.841917	0.507444	0.810105	0.405419	0.79725
0.939875	0.437719	0.836873	0.406883	0.884875	0.384021
0.0542673	0.216744	0.026198	0.20991	0.042226	0.128143
0.829143	0.56757	0.824343	0.600683	0.815475	0.634448
0.490359	0.82776	0.559596	0.811976	0.571963	0.83972
0.0877065	0.408185	0.0740379	0.498088	0.0599626	0.353511
0.150191	0.349036	0.174518	0.193638	0.105524	0.254983
0.23985	0.735742	0.116101	0.386462	0.164104	0.51257
0.525181	0.635099	0.553413	0.62737	0.562525	0.597592
0.520218	0.636482	0.569604	0.56041	0.608819	0.588235
0.189	0.532015	0.234887	0.661866	0.240745	0.653893
0.278415	0.725165	0.334147	0.678383	0.431047	0.61305
0.759336	0.618339	0.723944	0.628265	0.738101	0.662192
0.167846	0.0121227	0.213408	0.00854284	0.176715	0.0082174
0.140103	0.397608	0.160524	0.333171	0.155073	0.370434
0.31218	0.431942	0.39354	0.414124	0.313319	0.407615
0.962086	0.916443	0.952241	0.895615	0.951916	0.903181
0.878854	0.923114	0.864698	0.909609	0.864128	0.922626
0.466276	0.51916	0.511757	0.512407	0.409568	0.522008
0.205923	0.316817	0.230006	0.383939	0.208445	0.314295
0.19917	0.253112	0.275079	0.272964	0.252705	0.264014
0.136116	0.195183	0.155642	0.205679	0.139126	0.181678
0.649093	0.543813	0.594175	0.563909	0.604182	0.538524
0.0369376	0.222195	0.0353917	0.209259	0.111708	0.156944
0.780164	0.826052	0.782687	0.792612	0.766414	0.800423
0.198601	0.166951	0.227077	0.171508	0.234074	0.145391
0.331218	0.37979	0.319014	0.361403	0.373363	0.373932
0.6495	0.920023	0.665528	0.882922	0.682939	0.919291
0.0764787	0.11301	0.0982833	0.10227	0.0925881	0.168904
0.140997	0.0765601	0.11122	0.0791636	0.149378	0.0604507
0.97665	0.997315	0.976812	0.995444	0.97486	0.996827
0.873647	0.867871	0.894476	0.888374	0.885282	0.890082
0.145147	0.822309	0.112928	0.765764	0.0603694	0.774957
0.910666	0.83435	0.90912	0.852819	0.902124	0.835896
0.3409	0.410626	0.289561	0.47311	0.300057	0.433732
0.320397	0.15971	0.288667	0.179481	0.297698	0.192417
0.277683	0.343747	0.302905	0.322838	0.275812	0.346432
0.54666	0.23684	0.546172	0.29607	0.576031	0.250183
0.656415	0.692865	0.638679	0.673175	0.625336	0.702628
0.598405	0.639899	0.537792	0.611098	0.553576	0.610609
0.15548	0.0191197	0.165568	0.0155398	0.182329	0.0082174
0.41925	0.48206	0.374664	0.499715	0.408917	0.458221
[truncated: 10,292 more rows]
