# Supplementary material for: Comparative transcriptomics reveals highly conserved regional programs between porcine and human colonic enteric nervous system
Source: Commun Biol. 2023 Jan 24;6:98. doi: 10.1038/s42003-023-04478-x (PMC9872754; doi:10.1038/s42003-023-04478-x)
Supplement: Supplementary file 5 — Supplementary Data 2 [file 42003_2023_4478_MOESM5_ESM.csv]

	p-pC-MG vs p-dC-MG in porcine with VNS	p-pC-MG vs p-dC-MG in porcine without VNS
Gap junctions	14.41892088	-4.943095149
Pro-inflammatory signaling	35.01886183	-10.50168945
Anti-inflammatory signaling	45.62653381	-10.20411998
Human orthologous risk genes for intestinal and extra-intestinal diseases	6.980998428	17.52578374
Smooth muscle contraction	-20.52072795	-1.408935393
Cannabinoid receptor signaling	41.46220885	4.200659451
Chemokine signaling pathway	43.25448307	-7.626154281
Dopaminergic Neurogenesis	4.191046633	-2.600349046
GABA receptor Signaling	-10.20520715	4.269217724
Glutamate binding, activation of AMPA receptors and synaptic plasticity	-10.80112744	0
Neurotransmitter receptors and postsynaptic signal transmission	2.815742588	3.575118363
Neurotransmitter release cycle	12.86497427	25.92713488
Neurotransmitter uptake and metabolism In glial cells	6.912535903	0
Nicotine Activity on Dopaminergic Neurons	38.18207947	6.349751965
NO/cGMP/PKG mediated Neuroprotection	21.72521634	-1.408935393
Oncostatin M Signaling Pathway	44.36682269	-6.695536828
Phosphodiesterases in neuronal function	49.47676524	-1.419075024
PI3K-Akt Signaling Pathway	-5.284046727	-3.568636236
Synaptic Vesicle Pathway	6.928604415	26.81376366
TGF-beta Receptor Signaling	22.86650945	-18.02701884
	p-pC-MG vs p-pC-ISG in porcine with VNS	p-pC-MG vs p-pC-ISG in porcine without VNS
Gap junctions	15.48552158	38.58718733
Pro-inflammatory signaling	44.76355898	16.59633798
Anti-inflammatory signaling	38.94173535	102.6252517
Human orthologous risk genes for intestinal and extra-intestinal diseases	25.90916527	49.91891812
Smooth muscle contraction	42.61500252	87.23374797
Acetylcholine binding and downstream events	3.083283905	-10.23433145
Cannabinoid receptor signaling	19.3319957	13.96327719
Chemokine signaling pathway	63.61063684	84.85398218
Cytokines and Inflammatory Response	22.32645501	52.11909024
Effects of Nitric Oxide (NOS1)	10.21584085	11.49894074
GABA receptor Signaling	10.29100032	7.955494079
Glutamate binding, activation of AMPA receptors and synaptic plasticity	11.02001827	62.22307039
Metabolism of nitric oxide: NOS3 activation and regulation	6.963688559	4.68918405
Neurotransmitter clearance	13.57578844	14.94309515
Neurotransmitter release cycle	7.102998936	-34.98127751
Nicotine Activity on Dopaminergic Neurons	49.89226351	42.38060445
NO/cGMP/PKG mediated Neuroprotection	27.72637995	-0.932043927
Oncostatin M Signaling Pathway	65.49003457	94.39901633
Phosphodiesterases in neuronal function	55.32848079	60.63777554
PI3K-Akt Signaling Pathway	7.629352349	5.764845784
Synaptic Vesicle Pathway	16.80415927	-21.07530191
TGF-beta Receptor Signaling	31.94600261	115.2868725
COVID-19 Adverse Outcome Pathway	-6.791300992	-15.23957752
