# Supplementary material for: Comparative transcriptomics reveals highly conserved regional programs between porcine and human colonic enteric nervous system
Source: Commun Biol. 2023 Jan 24;6:98. doi: 10.1038/s42003-023-04478-x (PMC9872754; doi:10.1038/s42003-023-04478-x)
Supplement: Supplementary file 6 — Supplementary Data 3 [file 42003_2023_4478_MOESM6_ESM.csv]

Cell types	Pathways	p-pC-MG vs p-dC-MG in porcine with VNS	p-pC-MG vs p-dC-MG in porcine without VNS
Cholinergic Neurons	Chemokine signaling pathway	67.89743561	4.200659451
Cholinergic Neurons	Oncostatin M Signaling Pathway	62.3638306	4.200361888
Cholinergic Neurons	TGF-beta Receptor Signaling	62.58868407	4.200659451
Cholinergic Neurons	Gap junctions	33.89016574	0
Cholinergic Neurons	NO/cGMP/PKG mediated Neuroprotection	11.52434435	0
Glutamatergic neurons	Chemokine signaling pathway	-6.60706842	-10.50168945
Glutamatergic neurons	Oncostatin M Signaling Pathway	13.49233785	0
Glutamatergic neurons	TGF-beta Receptor Signaling	-8.891432781	0
Glutamatergic neurons	Gap junctions	0	0
Glutamatergic neurons	NO/cGMP/PKG mediated Neuroprotection	0	0
Nitrergic neurons	Chemokine signaling pathway	0	-4.26520017
Nitrergic neurons	Oncostatin M Signaling Pathway	36.98643941	-10.89607319
Nitrergic neurons	TGF-beta Receptor Signaling	-12.95708207	-10.20481541
Nitrergic neurons	Gap junctions	-10.99930698	0
Nitrergic neurons	NO/cGMP/PKG mediated Neuroprotection	0	0
SLC41A1-Glia	Chemokine signaling pathway	57.22950885	0
SLC41A1-Glia	Oncostatin M Signaling Pathway	6.980998844	0
SLC41A1-Glia	TGF-beta Receptor Signaling	6.168144233	0
SLC41A1-Glia	Gap junctions	-15.54418873	0
SLC41A1-Glia	NO/cGMP/PKG mediated Neuroprotection	0	0
SPC24-Glia	Chemokine signaling pathway	27.07300383	0
SPC24-Glia	Oncostatin M Signaling Pathway	0	0
SPC24-Glia	TGF-beta Receptor Signaling	0	0
SPC24-Glia	Gap junctions	0	0
SPC24-Glia	NO/cGMP/PKG mediated Neuroprotection	0	0
