# Supplementary material for: Comparative transcriptomics reveals highly conserved regional programs between porcine and human colonic enteric nervous system
Source: Commun Biol. 2023 Jan 24;6:98. doi: 10.1038/s42003-023-04478-x (PMC9872754; doi:10.1038/s42003-023-04478-x)
Supplement: Supplementary file 7 — Supplementary Data 4 [file 42003_2023_4478_MOESM7_ESM.csv]

ACLY	GLS	ARHGAP18	Cluster
0.693147181	0	0	Cholinergic neurons
0	0	0	Cholinergic neurons
0	0.693147181	0	Cholinergic neurons
0	0	0	Cholinergic neurons
0	0	0	Cholinergic neurons
0	0	0	Cholinergic neurons
0	0	0	Cholinergic neurons
0	0	0	Cholinergic neurons
0	0	0	Cholinergic neurons
0	0	0	Cholinergic neurons
0	0	0	Cholinergic neurons
0	0	0	Cholinergic neurons
0	0	0	Cholinergic neurons
0	0	0	Cholinergic neurons
1.098612289	0	0	Cholinergic neurons
0	0	0	Cholinergic neurons
1.098612289	0.693147181	0	Cholinergic neurons
0	0	0	Cholinergic neurons
0.693147181	0	0	Cholinergic neurons
0	0.693147181	0.693147181	Cholinergic neurons
0	0	0	Cholinergic neurons
0.693147181	0	0	Cholinergic neurons
0	0	0	Cholinergic neurons
0	0	0	Cholinergic neurons
0.693147181	0.693147181	0	Cholinergic neurons
0.693147181	0	1.098612289	Cholinergic neurons
0	0	0	Cholinergic neurons
0	0.693147181	0	Cholinergic neurons
0	0	0	Cholinergic neurons
0.693147181	0	0	Cholinergic neurons
0	0	0	Cholinergic neurons
0	0.693147181	0.693147181	Cholinergic neurons
0	0.693147181	0	Cholinergic neurons
0.693147181	0	0	Cholinergic neurons
0	0.693147181	0	Cholinergic neurons
0	0	0	Cholinergic neurons
1.098612289	1.098612289	0.693147181	Cholinergic neurons
0	0	0	Cholinergic neurons
0.693147181	0.693147181	0	Cholinergic neurons
0	0	0	Cholinergic neurons
0	0	0	Cholinergic neurons
0	0	0.693147181	Cholinergic neurons
0.693147181	0	0.693147181	Cholinergic neurons
0	1.098612289	0	Cholinergic neurons
0	0	0	Cholinergic neurons
0	0.693147181	0	Cholinergic neurons
0	0	0.693147181	Cholinergic neurons
0	0	0	Cholinergic neurons
0	0	0.693147181	Cholinergic neurons
0.693147181	0	0.693147181	Cholinergic neurons
0	0	0.693147181	Cholinergic neurons
0	0	0.693147181	Cholinergic neurons
0	0	0	Cholinergic neurons
0	0	0	Cholinergic neurons
0	0	0.693147181	Cholinergic neurons
0	0	0	Cholinergic neurons
0	0	0	Cholinergic neurons
0	0.693147181	0	Cholinergic neurons
0.693147181	0	0	Cholinergic neurons
0	0	0.693147181	Cholinergic neurons
0	0.693147181	0	Cholinergic neurons
0	0	0	Cholinergic neurons
0.693147181	0	0	Cholinergic neurons
0	0	0	Cholinergic neurons
0	0.693147181	0	Cholinergic neurons
0	0	0	Cholinergic neurons
0	0	0	Cholinergic neurons
0	0	0	Cholinergic neurons
0	0	0	Cholinergic neurons
0.693147181	0	0.693147181	Cholinergic neurons
0.693147181	0	0.693147181	Cholinergic neurons
0	0	0	Cholinergic neurons
0	0	0	Cholinergic neurons
0	0	0.693147181	Cholinergic neurons
0	0	0	Cholinergic neurons
0	0	0	Cholinergic neurons
0	0	0	Cholinergic neurons
0.693147181	0	0	Cholinergic neurons
0	0.693147181	0.693147181	Cholinergic neurons
0	0	0.693147181	Cholinergic neurons
0	0	0	Cholinergic neurons
0	0	0	Cholinergic neurons
0	0	0	Cholinergic neurons
0.693147181	0.693147181	0	Cholinergic neurons
0	0	0	Cholinergic neurons
0	0.693147181	0	Cholinergic neurons
0	0	0	Cholinergic neurons
0	0.693147181	0	Cholinergic neurons
0.693147181	1.098612289	0.693147181	Cholinergic neurons
0	0	0	Cholinergic neurons
0	0	0	Cholinergic neurons
0	0.693147181	0	Cholinergic neurons
0.693147181	0	0	Cholinergic neurons
1.098612289	0	0	Cholinergic neurons
0	0	0	Cholinergic neurons
0	0	0	Cholinergic neurons
0	0	0	Cholinergic neurons
0.693147181	0.693147181	0	Cholinergic neurons
0	0	0	Cholinergic neurons
0	0.693147181	0.693147181	Cholinergic neurons
0	0	0	Cholinergic neurons
0	0	0	Cholinergic neurons
0	0	0	Cholinergic neurons
0.693147181	0	0.693147181	Cholinergic neurons
0	0	0	Cholinergic neurons
0.693147181	1.098612289	1.098612289	Cholinergic neurons
0	0	0	Cholinergic neurons
0	0	0	Cholinergic neurons
1.098612289	0	0	Cholinergic neurons
0	0	0	Cholinergic neurons
0	0	0	Cholinergic neurons
0	0	0	Cholinergic neurons
0	0	0	Cholinergic neurons
0.693147181	0	0	Cholinergic neurons
0.693147181	0	0	Cholinergic neurons
0	0	0	Cholinergic neurons
0	0.693147181	0	Cholinergic neurons
0	0	0	Cholinergic neurons
0	0	0	Cholinergic neurons
0.693147181	0	0	Cholinergic neurons
0	0	0.693147181	Cholinergic neurons
0	0	0	Cholinergic neurons
0	0	0	Cholinergic neurons
0.693147181	0	0	Cholinergic neurons
0	0.693147181	0	Cholinergic neurons
0.693147181	0	0	Cholinergic neurons
0	0.693147181	0	Cholinergic neurons
0.693147181	0	0	Cholinergic neurons
0	0	0.693147181	Cholinergic neurons
0	0.693147181	0	Cholinergic neurons
0.693147181	0.693147181	0	Cholinergic neurons
0	0	0	Cholinergic neurons
0.693147181	0	0	Cholinergic neurons
0	0	0	Cholinergic neurons
0	0	0	Cholinergic neurons
0	0	0	Cholinergic neurons
0.693147181	0	0	Glutamatergic neurons
0	0	0	Glutamatergic neurons
0	0	0	Glutamatergic neurons
0	0	0	Glutamatergic neurons
0	0	0	Glutamatergic neurons
0	0	0	Glutamatergic neurons
0.693147181	0	0	Glutamatergic neurons
0	0	0	Glutamatergic neurons
0	0	0	Glutamatergic neurons
0	1.098612289	0	Glutamatergic neurons
0.693147181	0.693147181	0	Glutamatergic neurons
0.693147181	0	0	Glutamatergic neurons
0	0	0	Glutamatergic neurons
0	0	0	Glutamatergic neurons
0	1.098612289	0.693147181	Glutamatergic neurons
0	0	0	Glutamatergic neurons
0	0.693147181	0	Glutamatergic neurons
0	0	0	Glutamatergic neurons
0	0	0	Glutamatergic neurons
0	1.098612289	0.693147181	Glutamatergic neurons
0	0	0	Glutamatergic neurons
0	0.693147181	0.693147181	Glutamatergic neurons
0.693147181	0.693147181	0	Glutamatergic neurons
0	0	0	Glutamatergic neurons
0.693147181	0	0	Glutamatergic neurons
0.693147181	0.693147181	0	Glutamatergic neurons
0	0.693147181	0	Glutamatergic neurons
0	0	0.693147181	Glutamatergic neurons
0	0.693147181	0	Glutamatergic neurons
0	0	0	Glutamatergic neurons
0	0	0	Glutamatergic neurons
0	0.693147181	0	Glutamatergic neurons
0	0.693147181	0.693147181	Glutamatergic neurons
0	0.693147181	0	Glutamatergic neurons
0	0	0.693147181	Glutamatergic neurons
0	0	0	Glutamatergic neurons
0	0	0	Glutamatergic neurons
0	0.693147181	0	Glutamatergic neurons
0	0	0	Glutamatergic neurons
0	0	0	Glutamatergic neurons
0	0.693147181	0	Glutamatergic neurons
0	0	0.693147181	Glutamatergic neurons
0	0	0	Glutamatergic neurons
0	0.693147181	0	Glutamatergic neurons
0	0	0	Glutamatergic neurons
0	0	0	Glutamatergic neurons
0	0	0	Glutamatergic neurons
0	0	0	Glutamatergic neurons
0	0	0	Glutamatergic neurons
0	0	0.693147181	Glutamatergic neurons
0.693147181	0	0.693147181	Glutamatergic neurons
0	0	0	Glutamatergic neurons
0	0.693147181	0	Glutamatergic neurons
0	0	0	Glutamatergic neurons
0	0.693147181	0	Glutamatergic neurons
0	0	0	Glutamatergic neurons
0.693147181	0	0	Glutamatergic neurons
0	0	0	Glutamatergic neurons
0	0	0	Glutamatergic neurons
0	0.693147181	0	Glutamatergic neurons
0	0	0	Glutamatergic neurons
0.693147181	0	0	Glutamatergic neurons
0.693147181	0	0	Glutamatergic neurons
0	0.693147181	0	Glutamatergic neurons
0	0	0.693147181	Glutamatergic neurons
0	0	0	Glutamatergic neurons
0	0	0.693147181	Glutamatergic neurons
0	0	0	Glutamatergic neurons
0	0	0	Glutamatergic neurons
0	0	0.693147181	Glutamatergic neurons
0	0	0	Glutamatergic neurons
0	0	0	Glutamatergic neurons
0	0	0.693147181	Glutamatergic neurons
0	0	0.693147181	Nitrergic neurons
0	0	0	Nitrergic neurons
0	0	0.693147181	Nitrergic neurons
0	0	0	Nitrergic neurons
0	0	0	Nitrergic neurons
0	0	0	Nitrergic neurons
0	0	1.609437912	Nitrergic neurons
1.098612289	0	0	Nitrergic neurons
0	0	0.693147181	Nitrergic neurons
0	0	1.098612289	Nitrergic neurons
0	0	0	Nitrergic neurons
0	0	1.386294361	Nitrergic neurons
0	0	0	Nitrergic neurons
0	0	0	Nitrergic neurons
0	0	1.945910149	Nitrergic neurons
0	0	0	Nitrergic neurons
0	0	0.693147181	Nitrergic neurons
0	0	0.693147181	Nitrergic neurons
0	0	1.609437912	Nitrergic neurons
0	0	1.098612289	Nitrergic neurons
0	0	0	Nitrergic neurons
0	0	0	Nitrergic neurons
0	0	0.693147181	Nitrergic neurons
0	0	0	Nitrergic neurons
0	0.693147181	1.098612289	Nitrergic neurons
0	0	0	Nitrergic neurons
0	0	0	Nitrergic neurons
0	0	0	Nitrergic neurons
0	0	0	Nitrergic neurons
0	0.693147181	0	Nitrergic neurons
0	0	0	Nitrergic neurons
0	0.693147181	1.098612289	Nitrergic neurons
0	0.693147181	1.098612289	Nitrergic neurons
0	0	0	Nitrergic neurons
0	0.693147181	1.098612289	Nitrergic neurons
0	0	0.693147181	Nitrergic neurons
0	0	1.609437912	Nitrergic neurons
0	0	0	Unassigned_1
0	0	0	Unassigned_1
0	0.693147181	0	Unassigned_1
0	0	0	Unassigned_1
0.693147181	0	0	Unassigned_1
0	0	0	Unassigned_1
0	0	0	Unassigned_1
0	0	0	Unassigned_1
0	0	0	Unassigned_1
0	0	0	Unassigned_1
0	0.693147181	0	Unassigned_1
0.693147181	0.693147181	0	Unassigned_1
0.693147181	0	0	Unassigned_1
0	0	0	Unassigned_1
0	1.386294361	0.693147181	Unassigned_1
0.693147181	0	0	Unassigned_1
0.693147181	0	0	Unassigned_1
0	0	0	Unassigned_1
0	0	0	Unassigned_1
0	0	0	Unassigned_1
0.693147181	0	0	Unassigned_1
0	0	0	Unassigned_1
0	0	0	Unassigned_1
0	0.693147181	0	Unassigned_1
0	0	0	Unassigned_1
0	0	0.693147181	Unassigned_1
0	0	0.693147181	Unassigned_1
0	0.693147181	0	Unassigned_1
0	0	0	Unassigned_1
0.693147181	0	0	Unassigned_1
0	0	0.693147181	Unassigned_1
0	0	0	Unassigned_1
0	0	0	Unassigned_1
0.693147181	0	0	Unassigned_1
0	0	0	Unassigned_1
0	0	0	Unassigned_1
0.693147181	0	0	Unassigned_1
0	0	0	Unassigned_1
0.693147181	0	0	Unassigned_1
0	0.693147181	0	Unassigned_1
0	0	0	Unassigned_1
0.693147181	0	0	Unassigned_1
0	0	0	Unassigned_1
0.693147181	0	0	Unassigned_1
0	0	0	Unassigned_1
0	0.693147181	0	Unassigned_1
0	0	0	Unassigned_1
0	0	0	Unassigned_1
0	0	0	Unassigned_1
0	0	0	Unassigned_1
0.693147181	0	0.693147181	Unassigned_1
0	0	0	Unassigned_1
0	0.693147181	0	Unassigned_1
0	0	0	Unassigned_1
0.693147181	0	0	Unassigned_1
0	0.693147181	0	Unassigned_1
0.693147181	0	0	Unassigned_1
0	0.693147181	0	Unassigned_1
0	0	0	Unassigned_1
0	0	0	Unassigned_1
0	0	0	Unassigned_1
0	0	0	Unassigned_1
0	0	0	Unassigned_1
0.693147181	0	0	Unassigned_1
0.693147181	0.693147181	0	Unassigned_1
0.693147181	0	0	Unassigned_1
0	0	0	Unassigned_1
0	0	0	Unassigned_1
0	0	0	Unassigned_1
0	0	0	Unassigned_1
0	0	0	Unassigned_1
0	0	0	Unassigned_1
1.098612289	0	0	Unassigned_1
0	0	0	Unassigned_1
0	0	0	Unassigned_1
0	0	0	Unassigned_1
0	0	0	Unassigned_1
0.693147181	0	0	Unassigned_1
0	0	0	Unassigned_1
0	0.693147181	0	Unassigned_1
0	0	0	Unassigned_1
0	0	0	Unassigned_1
0.693147181	0	0	Unassigned_1
0	0	0.693147181	Unassigned_1
0	0	0	Unassigned_1
0	0	0	Unassigned_1
0	0	0.693147181	Unassigned_1
0	0	0	Unassigned_1
0	0	0	Unassigned_1
0	0	0.693147181	Unassigned_1
0	0	0.693147181	Unassigned_1
0	0	0	Unassigned_1
0	0	0	Unassigned_1
0	0.693147181	0	Unassigned_1
0	0	0	Unassigned_1
0.693147181	0	0	Unassigned_1
1.098612289	0	0	Unassigned_1
0	0	0	Unassigned_1
0	0	0.693147181	Unassigned_1
0	0	0.693147181	Unassigned_1
0	0.693147181	0	Unassigned_1
0.693147181	0	0	Unassigned_1
0	0	0	Unassigned_1
0	0	0	Unassigned_1
0	0.693147181	0	Unassigned_1
0.693147181	0	0	Unassigned_1
0	0	0	Unassigned_1
1.098612289	0	0	Unassigned_1
0	0	0	Unassigned_1
0	0	0	Unassigned_1
0.693147181	0	0	Unassigned_1
0	0	0	Unassigned_1
0	0	0	Unassigned_1
0	0	0	Unassigned_1
0.693147181	0	0.693147181	Unassigned_1
0	0	0	Unassigned_1
0	0	0	Unassigned_1
0	0.693147181	0	Unassigned_2
0	1.609437912	0	Unassigned_2
0	0	0	Unassigned_2
0	0	0	Unassigned_2
0	0.693147181	0	Unassigned_2
0	0	0	Unassigned_2
0	0	0	Unassigned_2
0	0	0	Unassigned_2
0	0	0	Unassigned_2
0	0.693147181	0	Unassigned_2
0	0	0	Unassigned_2
0	0	0	Unassigned_2
0	0	0.693147181	Unassigned_2
0	0	0	Unassigned_2
0	0.693147181	0	Unassigned_2
0.693147181	0	0	Unassigned_2
0	0	0	Unassigned_2
0	0	0	Unassigned_2
0	0	0	Unassigned_2
0	0	0	Unassigned_2
0	0	0	Unassigned_2
0.693147181	0	0	Unassigned_2
0	0	0	Unassigned_2
0	0	0	Unassigned_2
0	0	0	Unassigned_2
0	0	0	Unassigned_2
0	0	0	Unassigned_2
0	0	0	Unassigned_2
0	0	0	Unassigned_2
0	0	0	Unassigned_2
0	0	0	Unassigned_2
0	0	0	Unassigned_2
0	0	0	Unassigned_2
0	0	0	Unassigned_2
0	0	0	Unassigned_2
0	0	0	Unassigned_2
0	1.098612289	0	Unassigned_2
0	0	0	Unassigned_2
0	0	0	Unassigned_2
0	0	0.693147181	Unassigned_2
0	0	0	Unassigned_2
0	0	0	Unassigned_2
0.693147181	1.098612289	0	Unassigned_2
1.098612289	0.693147181	0	Unassigned_2
0	0	0	Unassigned_2
0	0	0	Unassigned_2
0	0	0	Unassigned_2
0	0	0	Unassigned_2
0	0	0	Unassigned_2
0	0	0	Unassigned_2
0	0.693147181	0	Unassigned_2
0	0.693147181	0	Unassigned_2
0	0	0	Unassigned_2
0	0	0	Unassigned_2
0	0	0	Unassigned_2
0	0	0	Unassigned_2
0	0.693147181	0	Unassigned_2
0	0	0	Unassigned_2
0	0	0	Unassigned_2
0	1.098612289	0	Unassigned_2
0	0.693147181	0	Unassigned_2
0.693147181	0	0	Unassigned_2
0.693147181	0	1.098612289	Unassigned_2
0.693147181	0	0	Unassigned_2
1.386294361	0	0	Unassigned_2
0	0	0	Unassigned_2
0	0	0	Unassigned_2
0	0	0	Unassigned_2
0	0	0	Unassigned_2
0	0	0	Unassigned_2
0	0	0	Unassigned_2
0	0	0.693147181	Unassigned_2
0.693147181	0	0	Unassigned_2
0	0	0	Unassigned_2
0	0	0	Unassigned_2
0	0	0	Unassigned_2
0	0	0	Unassigned_2
0	0	0	Unassigned_2
0.693147181	0	0	Unassigned_2
0	0	0	Unassigned_2
