# Supplementary material for: Comparative transcriptomics reveals highly conserved regional programs between porcine and human colonic enteric nervous system
Source: Commun Biol. 2023 Jan 24;6:98. doi: 10.1038/s42003-023-04478-x (PMC9872754; doi:10.1038/s42003-023-04478-x)
Supplement: Supplementary file 8 — Supplementary Data 5 [file 42003_2023_4478_MOESM8_ESM.csv]

SLC41A1	SPC24	Cluster
2.079441542	0	SLC41A1_Glia
0	0	SLC41A1_Glia
2.302585093	0.693147181	SLC41A1_Glia
0.693147181	0	SLC41A1_Glia
1.098612289	0	SLC41A1_Glia
2.397895273	0	SLC41A1_Glia
0	0	SLC41A1_Glia
0.693147181	0.693147181	SLC41A1_Glia
1.791759469	0	SLC41A1_Glia
0.693147181	0	SLC41A1_Glia
1.098612289	0	SLC41A1_Glia
1.386294361	0	SLC41A1_Glia
1.098612289	2.944438979	SLC41A1_Glia
1.098612289	1.098612289	SLC41A1_Glia
1.098612289	0.693147181	SLC41A1_Glia
0	0	SLC41A1_Glia
2.079441542	0	SLC41A1_Glia
1.386294361	0.693147181	SLC41A1_Glia
1.609437912	0	SLC41A1_Glia
0	3.526360525	SLC41A1_Glia
0	0	SLC41A1_Glia
0.693147181	0	SLC41A1_Glia
0.693147181	3.17805383	SLC41A1_Glia
1.386294361	0	SLC41A1_Glia
1.609437912	0	SLC41A1_Glia
1.386294361	0	SLC41A1_Glia
0	3.433987204	SLC41A1_Glia
0.693147181	0	SLC41A1_Glia
0	1.609437912	SLC41A1_Glia
0	0	SLC41A1_Glia
1.386294361	0	SLC41A1_Glia
0	1.386294361	SLC41A1_Glia
1.609437912	0	SLC41A1_Glia
0	1.098612289	SLC41A1_Glia
2.302585093	0	SLC41A1_Glia
1.098612289	0	SLC41A1_Glia
0.693147181	0	SLC41A1_Glia
1.098612289	0	SLC41A1_Glia
1.386294361	0	SLC41A1_Glia
0	2.944438979	SLC41A1_Glia
1.609437912	0	SLC41A1_Glia
0	3.80666249	SLC41A1_Glia
0	0	SLC41A1_Glia
1.386294361	0	SLC41A1_Glia
1.098612289	0	SLC41A1_Glia
2.397895273	0	SLC41A1_Glia
0.693147181	0	SLC41A1_Glia
0.693147181	0	SLC41A1_Glia
2.197224577	0	SLC41A1_Glia
1.945910149	0	SLC41A1_Glia
1.098612289	0	SLC41A1_Glia
0	1.386294361	SLC41A1_Glia
1.386294361	0	SLC41A1_Glia
0	0	SLC41A1_Glia
2.302585093	0	SLC41A1_Glia
2.708050201	0	SLC41A1_Glia
1.609437912	0	SLC41A1_Glia
1.945910149	0.693147181	SLC41A1_Glia
2.397895273	0	SLC41A1_Glia
0	3.891820298	SLC41A1_Glia
1.386294361	0.693147181	SLC41A1_Glia
1.609437912	1.609437912	SLC41A1_Glia
1.386294361	0	SLC41A1_Glia
1.386294361	0	SLC41A1_Glia
0	1.098612289	SLC41A1_Glia
0	3.713572067	SLC41A1_Glia
2.397895273	0	SLC41A1_Glia
2.079441542	0.693147181	SLC41A1_Glia
0.693147181	0.693147181	SLC41A1_Glia
1.386294361	0	SLC41A1_Glia
0.693147181	0	SLC41A1_Glia
2.079441542	0	SLC41A1_Glia
1.098612289	2.302585093	SLC41A1_Glia
1.386294361	3.258096538	SLC41A1_Glia
1.386294361	1.791759469	SLC41A1_Glia
1.609437912	0	SLC41A1_Glia
2.63905733	0	SLC41A1_Glia
1.098612289	0	SLC41A1_Glia
2.48490665	0	SLC41A1_Glia
1.791759469	0	SLC41A1_Glia
0	2.833213344	SLC41A1_Glia
0	3.465735903	SLC41A1_Glia
0.693147181	1.386294361	SLC41A1_Glia
0	1.098612289	SLC41A1_Glia
0	1.386294361	SLC41A1_Glia
1.386294361	0	SLC41A1_Glia
0.693147181	0	SLC41A1_Glia
0	1.098612289	SLC41A1_Glia
2.48490665	0	SLC41A1_Glia
0.693147181	1.609437912	SLC41A1_Glia
2.397895273	0	SLC41A1_Glia
2.772588722	1.098612289	SLC41A1_Glia
0	1.386294361	SLC41A1_Glia
1.386294361	0	SLC41A1_Glia
0.693147181	2.944438979	SLC41A1_Glia
1.791759469	2.397895273	SPC24_Glia
0	3.912023005	SPC24_Glia
1.791759469	3.850147602	SPC24_Glia
0	3.044522438	SPC24_Glia
0.693147181	3.091042453	SPC24_Glia
0	4.219507705	SPC24_Glia
1.609437912	3.496507561	SPC24_Glia
2.079441542	3.610917913	SPC24_Glia
0.693147181	4.043051268	SPC24_Glia
0.693147181	3.496507561	SPC24_Glia
0	4.060443011	SPC24_Glia
0.693147181	3.401197382	SPC24_Glia
0	4.204692619	SPC24_Glia
0	3.496507561	SPC24_Glia
1.945910149	3.970291914	SPC24_Glia
1.098612289	3.761200116	SPC24_Glia
0	2.564949357	SPC24_Glia
0	3.988984047	SPC24_Glia
0.693147181	3.828641396	SPC24_Glia
0	3.737669618	SPC24_Glia
3.135494216	1.098612289	SPC24_Glia
2.197224577	3.555348061	SPC24_Glia
0.693147181	4.356708827	SPC24_Glia
1.386294361	4.17438727	SPC24_Glia
0	3.663561646	SPC24_Glia
0	3.091042453	SPC24_Glia
0	0	Unassigned_1
1.386294361	0.693147181	Unassigned_1
0	0	Unassigned_1
0.693147181	0	Unassigned_1
0	0	Unassigned_1
1.098612289	0	Unassigned_1
0.693147181	0	Unassigned_1
0	0	Unassigned_1
0	0	Unassigned_1
0.693147181	0.693147181	Unassigned_1
0.693147181	0	Unassigned_1
0.693147181	0	Unassigned_1
1.098612289	0	Unassigned_1
0	0	Unassigned_1
0	0	Unassigned_1
1.098612289	0	Unassigned_1
0	0	Unassigned_1
0	0	Unassigned_1
0	0	Unassigned_1
2.397895273	0	Unassigned_1
0	0	Unassigned_1
0	1.098612289	Unassigned_1
1.098612289	0	Unassigned_1
1.098612289	0	Unassigned_1
0	0	Unassigned_1
0	0.693147181	Unassigned_1
0	0	Unassigned_1
0	0	Unassigned_1
0	0	Unassigned_1
1.098612289	0	Unassigned_1
1.386294361	0	Unassigned_1
0	0	Unassigned_1
0	0	Unassigned_1
1.386294361	0	Unassigned_1
0	0	Unassigned_1
0.693147181	1.386294361	Unassigned_1
1.098612289	0	Unassigned_1
0	0	Unassigned_1
1.609437912	0	Unassigned_1
0	0	Unassigned_1
0	0	Unassigned_1
0	0	Unassigned_1
0	0	Unassigned_1
0	0	Unassigned_1
0.693147181	0	Unassigned_1
0.693147181	0	Unassigned_1
0	0	Unassigned_1
0	0	Unassigned_1
0.693147181	0	Unassigned_1
0	0	Unassigned_1
0	0	Unassigned_1
0	1.386294361	Unassigned_1
0.693147181	0	Unassigned_1
0.693147181	0	Unassigned_1
0	0	Unassigned_1
0.693147181	0.693147181	Unassigned_1
0	0	Unassigned_1
1.098612289	0.693147181	Unassigned_1
0	0	Unassigned_1
0	0	Unassigned_1
0	0	Unassigned_1
0.693147181	0	Unassigned_1
1.386294361	0	Unassigned_1
0.693147181	0	Unassigned_1
0	0	Unassigned_1
0	0.693147181	Unassigned_1
0	0	Unassigned_1
0	0	Unassigned_1
1.386294361	0	Unassigned_1
0	0.693147181	Unassigned_1
1.791759469	0	Unassigned_1
1.386294361	0	Unassigned_1
0	0	Unassigned_1
1.098612289	0	Unassigned_1
1.386294361	0	Unassigned_1
0	0	Unassigned_1
0	0	Unassigned_1
1.098612289	0	Unassigned_1
0	0	Unassigned_1
0	0	Unassigned_1
0	0	Unassigned_1
0	1.386294361	Unassigned_1
1.386294361	0	Unassigned_1
1.098612289	0	Unassigned_1
0	0	Unassigned_1
1.098612289	0	Unassigned_1
0.693147181	0	Unassigned_1
0.693147181	0	Unassigned_1
0.693147181	0.693147181	Unassigned_1
0.693147181	0	Unassigned_1
0.693147181	0	Unassigned_1
0	0	Unassigned_1
1.609437912	0.693147181	Unassigned_1
0	0	Unassigned_1
0	0	Unassigned_1
0	0	Unassigned_1
1.098612289	0	Unassigned_1
0	0	Unassigned_1
0	0.693147181	Unassigned_1
0	0	Unassigned_1
1.386294361	0	Unassigned_1
1.098612289	0	Unassigned_1
0	0	Unassigned_1
1.386294361	0	Unassigned_1
0.693147181	0	Unassigned_1
0	0	Unassigned_1
0.693147181	0	Unassigned_1
0	0	Unassigned_1
1.386294361	1.098612289	Unassigned_1
0	0	Unassigned_1
0	0	Unassigned_1
1.098612289	0	Unassigned_1
0	0	Unassigned_1
0	0	Unassigned_1
0.693147181	0.693147181	Unassigned_1
0	0.693147181	Unassigned_1
0	0	Unassigned_1
0	0	Unassigned_1
0	1.098612289	Unassigned_1
0	0	Unassigned_1
1.098612289	0	Unassigned_1
0	0	Unassigned_1
0	0	Unassigned_1
0	0	Unassigned_1
0	0	Unassigned_1
0	0	Unassigned_1
0	0	Unassigned_1
0	0.693147181	Unassigned_1
0	0	Unassigned_1
0	1.791759469	Unassigned_2
0	1.386294361	Unassigned_2
0	0	Unassigned_2
0	0	Unassigned_2
0	0	Unassigned_2
0	0	Unassigned_2
0	1.098612289	Unassigned_2
0	0	Unassigned_2
0	2.564949357	Unassigned_2
0	0	Unassigned_2
0	1.386294361	Unassigned_2
0	0	Unassigned_2
0	2.63905733	Unassigned_2
0	0	Unassigned_2
0	0	Unassigned_2
0	1.098612289	Unassigned_2
0	0	Unassigned_2
0	0	Unassigned_2
0	0	Unassigned_2
0	0.693147181	Unassigned_2
0	0	Unassigned_2
0	0	Unassigned_2
0.693147181	2.772588722	Unassigned_2
0	0	Unassigned_2
0	0	Unassigned_2
0	0	Unassigned_2
0	1.098612289	Unassigned_2
0	0.693147181	Unassigned_2
0	0.693147181	Unassigned_2
0	0	Unassigned_2
0	2.079441542	Unassigned_2
0	0	Unassigned_2
0	0.693147181	Unassigned_2
0	2.995732274	Unassigned_2
0	1.386294361	Unassigned_2
0	0.693147181	Unassigned_2
0	1.609437912	Unassigned_2
0	0	Unassigned_2
0	0	Unassigned_2
0	0.693147181	Unassigned_2
0	2.772588722	Unassigned_2
0	0	Unassigned_2
0	0	Unassigned_2
0	1.945910149	Unassigned_2
0	0	Unassigned_2
0.693147181	0	Unassigned_2
0	0	Unassigned_2
0	2.197224577	Unassigned_2
0	1.609437912	Unassigned_2
0.693147181	0	Unassigned_2
0	0	Unassigned_2
0	0	Unassigned_2
0	0.693147181	Unassigned_2
0	2.564949357	Unassigned_2
0	1.791759469	Unassigned_2
0	3.931825633	Unassigned_2
0	0	Unassigned_2
0	2.302585093	Unassigned_2
0	1.098612289	Unassigned_2
0	1.791759469	Unassigned_2
0	0	Unassigned_2
0	0	Unassigned_2
0	0	Unassigned_2
0	0	Unassigned_2
0	0	Unassigned_2
0	0	Unassigned_2
0	0	Unassigned_2
0	0.693147181	Unassigned_2
0.693147181	0	Unassigned_2
0	0	Unassigned_2
0	0	Unassigned_2
0	0	Unassigned_2
0	0.693147181	Unassigned_2
0	0	Unassigned_2
0	0	Unassigned_2
0	0	Unassigned_2
0.693147181	3.583518938	Unassigned_2
0	0	Unassigned_2
0	0	Unassigned_2
0	1.609437912	Unassigned_2
0	0	Unassigned_2
0	0.693147181	Unassigned_2
0	0.693147181	Unassigned_2
0	0	Unassigned_2
0	0.693147181	Unassigned_2
0	0	Unassigned_2
0	0	Unassigned_2
0	1.098612289	Unassigned_2
0	0	Unassigned_2
0	3.401197382	Unassigned_2
0	0	Unassigned_2
0	2.833213344	Unassigned_2
0	0	Unassigned_2
0	0	Unassigned_2
0	0	Unassigned_2
0	0	Unassigned_2
0.693147181	0.693147181	Unassigned_3
0	0	Unassigned_3
0	3.465735903	Unassigned_3
1.609437912	0	Unassigned_3
0	1.098612289	Unassigned_3
0	0	Unassigned_3
0	2.564949357	Unassigned_3
1.609437912	0	Unassigned_3
1.098612289	0	Unassigned_3
2.079441542	0	Unassigned_3
2.302585093	0	Unassigned_3
0	0	Unassigned_3
0	1.098612289	Unassigned_3
1.098612289	0	Unassigned_3
0	0	Unassigned_3
0	1.098612289	Unassigned_3
0	0	Unassigned_3
0	1.386294361	Unassigned_3
0	0	Unassigned_3
1.098612289	0	Unassigned_3
0	0	Unassigned_3
0	0	Unassigned_3
1.386294361	0	Unassigned_3
0	0	Unassigned_3
0	0	Unassigned_3
0	0	Unassigned_3
0	0	Unassigned_3
0	0	Unassigned_3
0.693147181	0	Unassigned_3
0	0.693147181	Unassigned_3
0	2.197224577	Unassigned_3
0.693147181	0	Unassigned_3
1.386294361	0	Unassigned_3
0	2.197224577	Unassigned_3
1.386294361	0	Unassigned_3
1.945910149	0	Unassigned_3
0	0	Unassigned_3
2.708050201	0	Unassigned_3
1.098612289	0	Unassigned_3
2.079441542	0	Unassigned_3
2.63905733	0	Unassigned_3
1.098612289	1.791759469	Unassigned_3
1.609437912	0	Unassigned_3
